# Supplementary material for: The BBX gene family in Moso bamboo (Phyllostachys edulis): identification, characterization and expression profiles
Source: BMC Genomics. 2021 Jul 13;22:533. doi: 10.1186/s12864-021-07821-w (PMC8276415; doi:10.1186/s12864-021-07821-w)
Supplement: Supplementary file 5 — Additional file 5: Table S2. Cis-element analysis of PeBBX genes. [file 12864_2021_7821_MOESM5_ESM.xlsx]

## Sheet: Sheet1
Table S2. Cis-element analysis of PeBBX genes
		Light						Hormone				Abiotic Stress						light	hormone	abiotic	number
		TCCC-motif	Sp1	Box 4	GT1-motif	I-box	G-BOX	ERE	TGACG-motif	ABRE	CGTCA-motif	ARE	GC-motif	W box	TC-rich repeats	LTR	MBS
PH02Gene35355.t1	PeBBX01			1			4	1	2	2	2					1	1	5	6	2	14
PH02Gene27822.t1	PeBBX02						4	1	3	4	3	1			1	2	1	4	10	5	20
PH02Gene39681.t1	PeBBX03						4	1	3	5	3	2		3			2	4	11	7	23
PH02Gene16459.t1	PeBBX04			1			1		2	1	2	1		1	1		1	2	5	4	11
PH02Gene45949.t1	PeBBX05		2						2		2	3			1	2		2	4	6	12
PH02Gene19468.t1	PeBBX06			3	1		7	1	1	6	1	4	2			1		11	8	7	27
PH02Gene05295.t1	PeBBX07			1		1	4		2	1	2	2	1				1	6	5	4	15
PH02Gene19765.t2	PeBBX08		3		1		2		1	2	1	4	2					6	4	6	16
PH02Gene25549.t1	PeBBX09			2	3		2		1	2	1	1			2			7	4	3	14
PH02Gene21910.t1	PeBBX10			1			1		3	2	3	3			1			2	8	4	14
PH02Gene02845.t1	PeBBX11	1		2	2	1	3			3				1		1		9	3	2	14
PH02Gene42827.t1	PeBBX12		1		1			1				3	1			1		2	0	5	8
PH02Gene23282.t1	PeBBX13	1		2			6	1		3						2	1	9	3	3	16
PH02Gene32457.t1	PeBBX14			2	5		8	4	2	6	2	1	1				1	15	10	3	32
PH02Gene09921.t1	PeBBX15		2				4		1	3	1		1				1	6	5	2	13
PH02Gene20422.t1	PeBBX16			1			2	1	2	1	2			1				3	5	1	10
PH02Gene08112.t1	PeBBX17				2	1	3			3		2				1	1	6	3	4	13
PH02Gene29322.t1	PeBBX18		1	2			2		2	2	2	1	4	1		2		5	6	8	19
PH02Gene28332.t1	PeBBX19					1	6		2	5	2	2		1		1	1	7	9	5	21
PH02Gene14035.t1	PeBBX20		2	1	3	2				1		2	2					8	1	4	13
PH02Gene08231.t1	PeBBX21		1				4		1	3	1	2	1	3	1			5	5	7	17
PH02Gene13905.t1	PeBBX22			2	2		1		3	3	3	1		2		1		5	9	4	18
PH02Gene35510.t1	PeBBX23			2			3			3		1				3	2	5	3	6	14
PH02Gene06669.t1	PeBBX24			1	1		1	2	2	1	2	2					2	3	5	4	14
PH02Gene11378.t1	PeBBX25	1			1		4		1	5	1			1			1	6	7	2	15
PH02Gene03202.t1	PeBBX26			1	2		1		3	2	3	1					1	4	8	2	14
PH02Gene02031.t1	PeBBX27	1	1			1	2		1	3	1	1	1	1	1			5	5	4	14
