# Supplementary material for: The BBX gene family in Moso bamboo (Phyllostachys edulis): identification, characterization and expression profiles
Source: BMC Genomics. 2021 Jul 13;22:533. doi: 10.1186/s12864-021-07821-w (PMC8276415; doi:10.1186/s12864-021-07821-w)
Supplement: Supplementary file 6 — Additional file 6: Table S3. The FPKM value of PeBBX genes in different heights. [file 12864_2021_7821_MOESM6_ESM.xlsx]

## Sheet: Sheet1
Table S3. The FPKM value of PeBBX genes in different heights
Id	Id Rename	0.2m	0.2m	0.2m	0.5m	0.5m	0.5m	1m	1m	1m	2m	2m	2m	3m	3m	3m	4m	4m	4m	5m	5m	5m	6m	6m	6m
PH02Gene02031	PeBBX27	13	14.87	15.41	8.31	8.33	9.64	1.49	1.59	1.46	2.67	2.96	2.71	1.43	4	1.58	4.34	4.63	3.5	0.68	0.72	0.77	2.66	1.71	2.08
PH02Gene02845	PeBBX11	30.52	31.63	29.58	9.74	8.91	7.91	6.95	5.66	6.88	9.19	7.59	9.04	6.21	4.54	4.89	5.15	4.95	4.97	0.96	0.92	0.78	2.4	1.68	2.57
PH02Gene03202	PeBBX26	0.47	0.55	0.26	0.11	0.13	0.24	6.04	5.6	5.71	23.45	23.36	24.22	30.22	33.46	31.12	27.63	27.66	27.66	34.11	35.65	37.22	19.9	17.2	18.48
PH02Gene05295	PeBBX07	0.54	0.38	0.93	1.36	1	1.09	1.49	1.51	1.87	3.24	3.86	3.19	2.78	2.53	1.96	4.32	3.41	4.58	2.21	2.16	2.46	1.97	0.97	1.15
PH02Gene06669	PeBBX24	35.17	36.35	35.59	27.01	29.43	28.33	65.98	68.84	63.69	31.36	30.75	32.15	31.61	29.14	29.32	10.95	11.31	10.79	21.08	20.5	19.38	76.32	74.31	76.02
PH02Gene08112	PeBBX17	0.02	0.1	0	1.33	1.43	1.73	2.03	2.13	2.23	3.05	3.16	3.11	4.53	6.03	5.14	7.89	5.29	6.22	9.23	8.3	9.17	19.24	19.82	19.32
PH02Gene08231	PeBBX21	6.99	6	6.51	3.49	4.12	3.83	10.65	10.3	9.49	13.25	11.52	13.01	2.56	2.86	2.56	1.05	1.1	1.35	1.62	1.83	1.41	3.51	3.3	3.84
PH02Gene09921	PeBBX15	0.41	0.25	0.25	2.54	2.11	2.55	3.04	3.31	2.78	3.63	4.13	3.8	3.06	2.64	2.83	6.5	5.51	5.19	11.7	11.09	11.35	11.7	11.16	10.58
PH02Gene11378	PeBBX25	4.2	5.96	6.68	10.09	9.01	8.78	11.48	11.3	10.7	22.92	22.63	24.29	38.85	37.71	36.09	42.84	37.78	36.47	37.74	38.64	38.29	51.33	49.84	50.19
PH02Gene13905	PeBBX22	0.19	0.15	0.15	0.38	0.1	0.05	0.52	0.6	0.45	0.71	0.94	0.95	0.09	0.06	0.1	0.11	0.1	0.07	2.4	2.08	1.88	1.97	1.85	2
PH02Gene14035	PeBBX20	0.11	0.08	0.35	0.82	0.69	0.73	1.43	1	1.16	3.81	4.15	4.49	2.85	3.81	3.21	2.82	3.13	3.4	1.8	1.9	2.32	37.74	35.24	36.21
PH02Gene16459	PeBBX04	0	0	0	0.36	0.27	0.52	0	0	0	0.48	0.25	0	0	0	0	0	0	0	0	0	0	0	0	0
PH02Gene19468	PeBBX06	8.88	8.12	8.79	10.56	10.47	10.61	11.97	10.14	9.75	8.23	8.13	8.39	9.25	7.26	7.45	11.69	12.74	12.33	8.53	9.05	9.14	15.63	14.1	15.23
PH02Gene19765	PeBBX08	20.64	19.22	19.06	7.96	7.51	8.91	4.35	4.86	4.43	12.12	13.1	13.45	11.38	10.58	11.66	4.63	4.36	3.82	3	2.71	2.57	3.25	2.85	3.83
PH02Gene20422	PeBBX16	159.01	160.71	153.19	44.3	46.12	44.1	116.96	115.71	113.38	83.37	83.59	84.31	92.18	91.41	93.85	106.52	103.43	103.7	185.19	186.42	183.89	161.81	159.57	151.31
PH02Gene21910	PeBBX10	0.37	0.75	0.54	0.18	0.36	0.33	0	0	0	0	0	0	0	0	0	0	0	0	0	0	0	0.85	0.62	0.41
PH02Gene23282	PeBBX13	0	0	0	0	0	0	0	0	0	0.63	0.27	0.58	4.04	2.99	2.24	0.44	0.39	0.31	1.48	1.19	0.8	0.2	0.08	0
PH02Gene25549	PeBBX09	3.46	0	16.64	0	0	0	0	0	0	0	0	0	0	0	0	0	0	0	0	0	0	0	0	0
PH02Gene27822	PeBBX02	8.38	10.14	8.44	16.17	16.78	15.18	27.85	26.43	26.57	15.36	15.53	17.22	11.29	11.68	11.34	4.38	5.62	5.21	2.33	2.53	2.3	9.54	7.66	9.03
PH02Gene28332	PeBBX19	35.8	38.92	33.68	47.19	49.86	46.66	75.33	70.05	73.64	42.03	42.34	38.74	26.7	25.44	26.1	10.2	9.45	10.12	10.38	11.31	11.66	18.2	17.88	19.01
PH02Gene29322	PeBBX18	2.48	2.86	2.51	0	0	0	2.35	2.01	2.43	1.62	1.09	1.35	4.87	4.69	4.46	1.93	2.42	1.5	8.54	9.47	7.51	7.64	8.35	8.51
PH02Gene32457	PeBBX14	2.44	2.36	1.81	0.83	0.87	0.8	1.12	1.16	0.9	3.12	2.49	2.04	2.42	1.54	2.29	5.75	6.06	7.48	6.86	6.98	8.09	11.67	11.07	9.48
PH02Gene35355	PeBBX01	18.45	17.38	18.72	32.72	31.96	36.88	40.41	41.01	41.85	29.2	29.08	29.68	17.07	15.73	16.56	9.03	6.87	9.22	16.87	15.91	14.71	45.51	43.14	43.44
PH02Gene35510	PeBBX23	0.64	0.69	0.4	0.41	0.26	0.24	2.1	1.96	1.86	0.53	0.44	0.52	0	0	0	0	0	0	0.62	0.42	0.48	0.27	0.45	0.49
PH02Gene39681	PeBBX03	0.84	0.81	0.6	0	0	0	1.77	2.23	2.07	4.34	4.72	4.61	6.95	5.59	8.16	1.24	0.91	0.9	19.4	17.74	17.37	4.43	3.88	3.99
PH02Gene42827	PeBBX12	0	0	0	0	0	0	0	0	0	0.55	0.28	0.45	0.52	0.56	0.42	1.28	1.41	1.4	0.83	1.05	1.49	2.75	2.13	2.01
PH02Gene45949	PeBBX05	0.52	0.53	0.44	0	0.06	0.07	0.54	0.49	0.64	0	0	0	0	0	0	2.97	1.84	2.2	2.52	2.39	2.26	3.81	4.06	3.86
