# Supplementary material for: The BBX gene family in Moso bamboo (Phyllostachys edulis): identification, characterization and expression profiles
Source: BMC Genomics. 2021 Jul 13;22:533. doi: 10.1186/s12864-021-07821-w (PMC8276415; doi:10.1186/s12864-021-07821-w)
Supplement: Supplementary file 8 — Additional file 8. BBX target genes [file 12864_2021_7821_MOESM8_ESM.txt]

BBX target genes

PH02Gene36846
PH02Gene36538
PH02Gene33954
PH02Gene40755
PH02Gene45462
PH02Gene31481
PH02Gene28195
PH02Gene36142
PH02Gene35361
PH02Gene18679
PH02Gene49215
PH02Gene18690
PH02Gene20893
PH02Gene05929
PH02Gene39326
PH02Gene44101
PH02Gene16501
PH02Gene17748
PH02Gene01358
PH02Gene01395
PH02Gene14978
PH02Gene36424
PH02Gene42093
PH02Gene03153
PH02Gene27372
PH02Gene07350
PH02Gene22516
PH02Gene34427
PH02Gene18045
PH02Gene39698
PH02Gene43268
PH02Gene35269
PH02Gene17904
PH02Gene33428
PH02Gene25091
PH02Gene48478
PH02Gene34379
PH02Gene24161
PH02Gene43951
PH02Gene34599
PH02Gene18778
PH02Gene20548
PH02Gene30996
PH02Gene45699
PH02Gene21560
PH02Gene17564
PH02Gene27108
PH02Gene33695
PH02Gene30534
PH02Gene22297
PH02Gene43071
PH02Gene07812
PH02Gene47809
PH02Gene25406
PH02Gene33731
PH02Gene41062
PH02Gene40834
PH02Gene06212
PH02Gene22797
PH02Gene37990
PH02Gene08380
PH02Gene29105
PH02Gene15186
PH02Gene22122
PH02Gene08527
PH02Gene40304
PH02Gene33175
PH02Gene31160
PH02Gene04436
PH02Gene05442
PH02Gene25624
PH02Gene01285
PH02Gene06795
PH02Gene09978
PH02Gene22436
PH02Gene44038
PH02Gene10796
PH02Gene04342
PH02Gene30670
PH02Gene28486
PH02Gene19586
PH02Gene31108
PH02Gene27621
PH02Gene44523
PH02Gene47305
PH02Gene26406
PH02Gene00915
PH02Gene27465
PH02Gene23461
PH02Gene12400
PH02Gene07042
PH02Gene17408
PH02Gene29721
PH02Gene04573
PH02Gene49790
PH02Gene35907
PH02Gene29612
PH02Gene02239
PH02Gene26167
PH02Gene48554
PH02Gene14339
PH02Gene12387
PH02Gene04578
PH02Gene49734
PH02Gene05229
PH02Gene18702
PH02Gene00329
PH02Gene51283
PH02Gene43757
PH02Gene41884
PH02Gene50481
PH02Gene50812
PH02Gene51216
PH02Gene46000
PH02Gene50238

PH02Gene47313
PH02Gene44762
PH02Gene40092
PH02Gene42040
PH02Gene13339
PH02Gene27722
PH02Gene50266
PH02Gene31689
PH02Gene47213
PH02Gene31806
PH02Gene22743
PH02Gene29448
PH02Gene39431
PH02Gene01452
PH02Gene42385
PH02Gene29771
PH02Gene09571
PH02Gene01366
PH02Gene42070
PH02Gene04546
PH02Gene08499
PH02Gene33791
PH02Gene26466
PH02Gene47533
PH02Gene26250
PH02Gene34147
PH02Gene36347
PH02Gene25533
PH02Gene05766
PH02Gene39475
PH02Gene42809
PH02Gene05774
PH02Gene49726
PH02Gene40470
PH02Gene25922
PH02Gene47362
PH02Gene24132
PH02Gene09784
PH02Gene28867
PH02Gene29145
PH02Gene33252
PH02Gene48188
PH02Gene51213
