# Supplementary material for: The BBX gene family in Moso bamboo (Phyllostachys edulis): identification, characterization and expression profiles
Source: BMC Genomics. 2021 Jul 13;22:533. doi: 10.1186/s12864-021-07821-w (PMC8276415; doi:10.1186/s12864-021-07821-w)
Supplement: Supplementary file 9 — Additional file 9: The founctional GO analysis. [file 12864_2021_7821_MOESM9_ESM.xlsx]

## Sheet: GO富集分析统计表
	The founctional GO analysis
Number	GO ID	Term Type	Description	Ratio_in_study	Pvalue
2	GO:0009783	CC	photosystem II antenna complex	0.0152672	6.37792e-06
2	GO:0009517	CC	PSII associated light-harvesting complex II	0.0152672	1.91019e-05
2	GO:0030076	CC	light-harvesting complex	0.0152672	1.91019e-05
2	GO:0009503	CC	thylakoid light-harvesting complex	0.0152672	1.91019e-05
2	GO:0098807	CC	chloroplast thylakoid membrane protein complex	0.0152672	0.000176807
2	GO:0080142	BP	regulation of salicylic acid biosynthetic process	0.0152672	0.00028321
2	GO:0010196	BP	nonphotochemical quenching	0.0152672	0.000846021
2	GO:1990066	BP	energy quenching	0.0152672	0.000846021
10	GO:0005794	CC	Golgi apparatus	0.0763359	0.000740949
2	GO:0010337	BP	regulation of salicylic acid metabolic process	0.0152672	0.000950195
2	GO:0010112	BP	regulation of systemic acquired resistance	0.0152672	0.00155825
12	GO:1901700	BP	response to oxygen-containing compound	0.0916031	0.00162916
18	GO:0042221	BP	response to chemical	0.137405	0.00207308
2	GO:0046885	BP	regulation of hormone biosynthetic process	0.0152672	0.00264829
3	GO:0010119	BP	regulation of stomatal movement	0.0229008	0.00422168
3	GO:0009637	BP	response to blue light	0.0229008	0.00490183
2	GO:0009768	BP	photosynthesis, light harvesting in photosystem I	0.0152672	0.00490212
1	GO:0060250	BP	germ-line stem-cell niche homeostasis	0.00763359	0.00506387
1	GO:0018283	BP	iron incorporation into metallo-sulfur cluster	0.00763359	0.00506387
2	GO:0031409	MF	pigment binding	0.0152672	0.0040079
