# Supplementary material for: The BBX gene family in Moso bamboo (Phyllostachys edulis): identification, characterization and expression profiles
Source: BMC Genomics. 2021 Jul 13;22:533. doi: 10.1186/s12864-021-07821-w (PMC8276415; doi:10.1186/s12864-021-07821-w)
Supplement: Supplementary file 10 — Additional file 10: The founctional annotation of BBX target genes. [file 12864_2021_7821_MOESM10_ESM.xlsx]

## Sheet: 功能注释信息表
The founctional annotation of BBX target genes
Gene ID	Gene Description	GO_id	GO_term	Go_description	KO_id	KO_name	Pathway_id	Pathway_definition	COG_id	COG_Functional Categories	NR_hit-name	NR_description	Pfam_id	Domain	Domain description
PH02Gene18690	RecName: Full=GDSL esterase/lipase At5g33370; AltName: Full=Extracellular lipase At5g33370; Flags: Precursor	GO:0051026;;GO:0007131;;GO:0005634;;GO:0005694;;GO:0004386;;GO:0003676;;GO:0003677;;GO:0005524	biological_process;;biological_process;;cellular_component;;cellular_component;;molecular_function;;molecular_function;;molecular_function;;molecular_function;;	BP:chiasma assembly;;BP:reciprocal meiotic recombination;;CC:nucleus;;CC:chromosome;;MF:helicase activity;;MF:nucleic acid binding;;MF:DNA binding;;MF:ATP binding;;	K15271	HFM1, MER3	------	------	COG1204	S:Function unknown	XP_015625598.1	PREDICTED: ATP-dependent DNA helicase MER3 homolog [Oryza sativa Japonica Group]	PF02889.13;;PF00270.26;;PF00657.19;;PF00271.28;;PF04851.12;;PF14520.3	Sec63;;DEAD;;Lipase_GDSL;;Helicase_C;;ResIII;;HHH_5	Sec63 Brl domain;;DEAD/DEAH box helicase;;GDSL-like Lipase/Acylhydrolase;;Helicase conserved C-terminal domain;;Type III restriction enzyme, res subunit;;Helix-hairpin-helix domain
PH02Gene35907	RecName: Full=Glycine-rich RNA-binding protein GRP1A	GO:0016310;;GO:0010228;;GO:0009414;;GO:0010043;;GO:0009651;;GO:0009737;;GO:0000380;;GO:0046686;;GO:0010501;;GO:0032508;;GO:0006406;;GO:0045087;;GO:0010119;;GO:0009409;;GO:0048046;;GO:0005730;;GO:0005618;;GO:0005777;;GO:0005794;;GO:0005886;;GO:0009506;;GO:0009507;;GO:0005829;;GO:0003676;;GO:0000166;;GO:0003690;;GO:0016301;;GO:0003697;;GO:0003729	biological_process;;biological_process;;biological_process;;biological_process;;biological_process;;biological_process;;biological_process;;biological_process;;biological_process;;biological_process;;biological_process;;biological_process;;biological_process;;biological_process;;cellular_component;;cellular_component;;cellular_component;;cellular_component;;cellular_component;;cellular_component;…	BP:phosphorylation;;BP:vegetative to reproductive phase transition of meristem;;BP:response to water deprivation;;BP:response to zinc ion;;BP:response to salt stress;;BP:response to abscisic acid;;BP:alternative mRNA splicing, via spliceosome;;BP:response to cadmium ion;;BP:RNA secondary structure unwinding;;BP:DNA duplex unwinding;;BP:mRNA export from nucleus;;BP:innate immune response;;BP:regul…	------	------	------	------	ENOG410Z7Z7;;COG0724	S:Function unknown;;	EMS48752.1	hypothetical protein TRIUR3_15634 [Triticum urartu]	PF00076.19;;PF16367.2	RRM_1;;RRM_7	RNA recognition motif.;;RNA recognition motif
PH02Gene08499	RecName: Full=Glucan endo-1,3-beta-glucosidase-like protein At1g69295; Flags: Precursor	GO:0046658;;GO:0016020;;GO:0030247;;GO:0004553	cellular_component;;cellular_component;;molecular_function;;molecular_function;;	CC:anchored component of plasma membrane;;CC:membrane;;MF:polysaccharide binding;;MF:hydrolase activity, hydrolyzing O-glycosyl compounds;;	------	------	------	------	ENOG41104YD;;ENOG410YNCG	S:Function unknown;;	XP_015640117.1	PREDICTED: PLASMODESMATA CALLOSE-BINDING PROTEIN 3 [Oryza sativa Japonica Group]	PF07983.10	X8	X8 domain
PH02Gene30534	RecName: Full=Ubiquitin-NEDD8-like protein RUB1; Contains: RecName: Full=Ubiquitin; Contains: RecName: Full=NEDD8-like protein RUB1; AltName: Full=Ubiquitin-relate	GO:0009790;;GO:0009693;;GO:0005856;;GO:0005829;;GO:0005886	biological_process;;biological_process;;cellular_component;;cellular_component;;cellular_component;;	BP:embryo development;;BP:ethylene biosynthetic process;;CC:cytoskeleton;;CC:cytosol;;CC:plasma membrane;;	K08770;K12158	UBC;NEDD8	------	------	COG5272	S:Function unknown	XP_020182750.1	ubiquitin-NEDD8-like protein RUB2 [Aegilops tauschii subsp. tauschii]	PF00240.20;;PF11976.5;;PF14560.3	ubiquitin;;Rad60-SLD;;Ubiquitin_2	Ubiquitin family;;Ubiquitin-2 like Rad60 SUMO-like;;Ubiquitin-like domain
PH02Gene39326	RecName: Full=Phosphoenolpyruvate carboxylase 1; Short=PEPC 1; Short=PEPCase 1; AltName: Full=CP21	GO:0019643;;GO:0048366;;GO:0006099;;GO:0015977;;GO:0006094;;GO:0005829;;GO:0048046;;GO:0009507;;GO:0008964	biological_process;;biological_process;;biological_process;;biological_process;;biological_process;;cellular_component;;cellular_component;;cellular_component;;molecular_function;;	BP:reductive tricarboxylic acid cycle;;BP:leaf development;;BP:tricarboxylic acid cycle;;BP:carbon fixation;;BP:gluconeogenesis;;CC:cytosol;;CC:apoplast;;CC:chloroplast;;MF:phosphoenolpyruvate carboxylase activity;;	K01595	ppc	map00620;;map00710	Pyruvate metabolism;;Carbon fixation in photosynthetic organisms	COG2352	C:Energy production and conversion	XP_020163873.1	phosphoenolpyruvate carboxylase 1-like [Aegilops tauschii subsp. tauschii]	PF00311.14;;PF14010.3	PEPcase;;PEPcase_2	Phosphoenolpyruvate carboxylase;;Phosphoenolpyruvate carboxylase
PH02Gene44038	RecName: Full=Vacuolar-processing enzyme; Short=VPE; Flags: Precursor	GO:0051603;;GO:0006624;;GO:0006508;;GO:0005773;;GO:0004197;;GO:0008233	biological_process;;biological_process;;biological_process;;cellular_component;;molecular_function;;molecular_function;;	BP:proteolysis involved in cellular protein catabolic process;;BP:vacuolar protein processing;;BP:proteolysis;;CC:vacuole;;MF:cysteine-type endopeptidase activity;;MF:peptidase activity;;	K01369	LGMN	------	------	COG5206	S:Function unknown	BAD25788.1	putative asparaginyl endopeptidase REP-2 [Oryza sativa Japonica Group]	PF01650.15	Peptidase_C13	Peptidase C13 family
PH02Gene40304	_	------	------	------	------	------	------	------	ENOG410XTFH	S:Function unknown	XP_020193681.1	probable xyloglucan galactosyltransferase GT19 [Aegilops tauschii subsp. tauschii]	PF03016.12	Exostosin	Exostosin family
PH02Gene47362	RecName: Full=Probable LRR receptor-like serine/threonine-protein kinase At3g47570; Flags: Precursor	GO:0006468;;GO:0009069;;GO:0016021;;GO:0016020;;GO:0004674;;GO:0005524	biological_process;;biological_process;;cellular_component;;cellular_component;;molecular_function;;molecular_function;;	BP:protein phosphorylation;;BP:serine family amino acid metabolic process;;CC:integral component of membrane;;CC:membrane;;MF:protein serine/threonine kinase activity;;MF:ATP binding;;	K04730	IRAK1	------	------	COG4886	S:Function unknown	XP_020168806.1	probable LRR receptor-like serine/threonine-protein kinase At3g47570 [Aegilops tauschii subsp. tauschii]	PF00069.22;;PF07714.14;;PF13855.3	Pkinase;;Pkinase_Tyr;;LRR_8	Protein kinase domain;;Protein tyrosine kinase;;Leucine rich repeat
PH02Gene35361	RecName: Full=Probable 6-phosphogluconolactonase 4, chloroplastic; Short=6PGL 4; Flags: Precursor	GO:0006098;;GO:0005975;;GO:0009507;;GO:0017057	biological_process;;biological_process;;cellular_component;;molecular_function;;	BP:pentose-phosphate shunt;;BP:carbohydrate metabolic process;;CC:chloroplast;;MF:6-phosphogluconolactonase activity;;	K01057	PGLS, pgl, devB	map00030	Pentose phosphate pathway	COG0363	G:Carbohydrate transport and metabolism	XP_006660873.2	PREDICTED: probable 6-phosphogluconolactonase 4, chloroplastic, partial [Oryza brachyantha]	PF01182.17	Glucosamine_iso	Glucosamine-6-phosphate isomerases/6-phosphogluconolactonase
PH02Gene01366	_	GO:0045931;;GO:0008284;;GO:0000724;;GO:0060250;;GO:0010082;;GO:0032876;;GO:0080038;;GO:0050794;;GO:0044699;;GO:0030915;;GO:0019789	biological_process;;biological_process;;biological_process;;biological_process;;biological_process;;biological_process;;biological_process;;biological_process;;biological_process;;cellular_component;;molecular_function;;	BP:positive regulation of mitotic cell cycle;;BP:positive regulation of cell proliferation;;BP:double-strand break repair via homologous recombination;;BP:germ-line stem-cell niche homeostasis;;BP:regulation of root meristem growth;;BP:negative regulation of DNA endoreduplication;;BP:positive regulation of cytokinin-activated signaling pathway;;BP:regulation of cellular process;;BP:single-organis…	------	------	------	------	COG5627	L:Replication, recombination and repair	PAN18142.1	hypothetical protein PAHAL_C01956 [Panicum hallii]	------	------	------
PH02Gene23461	RecName: Full=Peroxidase 54; Short=Atperox P54; AltName: Full=ATP29a; Flags: Precursor	GO:0045926;;GO:0006804;;GO:0009416;;GO:0042742;;GO:0010043;;GO:0009651;;GO:0009826;;GO:0052033;;GO:0009908;;GO:0009987;;GO:0072593;;GO:0050832;;GO:0008152;;GO:0006979;;GO:0055114;;GO:0050896;;GO:0002215;;GO:0009505;;GO:0005774;;GO:0005794;;GO:0048046;;GO:0016491;;GO:0046872;;GO:0020037;;GO:0004601;;GO:0005488	biological_process;;biological_process;;biological_process;;biological_process;;biological_process;;biological_process;;biological_process;;biological_process;;biological_process;;biological_process;;biological_process;;biological_process;;biological_process;;biological_process;;biological_process;;biological_process;;biological_process;;cellular_component;;cellular_component;;cellular_component;…	BP:negative regulation of growth;;BP:obsolete peroxidase reaction;;BP:response to light stimulus;;BP:defense response to bacterium;;BP:response to zinc ion;;BP:response to salt stress;;BP:unidimensional cell growth;;BP:pathogen-associated molecular pattern dependent induction by symbiont of host innate immune response;;BP:flower development;;BP:cellular process;;BP:reactive oxygen species metabol…	K00430	E1.11.1.7	map00940	Phenylpropanoid biosynthesis	ENOG411051J;;ENOG410YBAI	S:Function unknown;;	XP_020188335.1	peroxidase A2-like [Aegilops tauschii subsp. tauschii]	PF00141.20	peroxidase	Peroxidase
PH02Gene20548	RecName: Full=ATP-dependent 6-phosphofructokinase 5, chloroplastic; Short=ATP-PFK 5; Short=Phosphofructokinase 5; AltName: Full=Phosphohexokinase 5; Flags: Precurs	GO:0006013;;GO:0046835;;GO:0006012;;GO:0006098;;GO:0006094;;GO:0006000;;GO:0006096;;GO:0006002;;GO:0061615;;GO:0005737;;GO:0005945;;GO:0009536;;GO:0005524;;GO:0003872;;GO:0046872	biological_process;;biological_process;;biological_process;;biological_process;;biological_process;;biological_process;;biological_process;;biological_process;;biological_process;;cellular_component;;cellular_component;;cellular_component;;molecular_function;;molecular_function;;molecular_function;;	BP:mannose metabolic process;;BP:carbohydrate phosphorylation;;BP:galactose metabolic process;;BP:pentose-phosphate shunt;;BP:gluconeogenesis;;BP:fructose metabolic process;;BP:glycolytic process;;BP:fructose 6-phosphate metabolic process;;BP:glycolytic process through fructose-6-phosphate;;CC:cytoplasm;;CC:6-phosphofructokinase complex;;CC:plastid;;MF:ATP binding;;MF:6-phosphofructokinase activi…	K00850	pfkA, PFK	map00051;;map00052;;map00010;;map03018;;map00030	Fructose and mannose metabolism;;Galactose metabolism;;Glycolysis / Gluconeogenesis;;RNA degradation;;Pentose phosphate pathway	COG0205	S:Function unknown	PAN35519.1	hypothetical protein PAHAL_F01965 [Panicum hallii]	PF00365.17	PFK	Phosphofructokinase
PH02Gene30996	RecName: Full=GDSL esterase/lipase At1g28600; AltName: Full=Extracellular lipase At1g28600; Flags: Precursor	GO:0016023;;GO:0006629;;GO:0016788	deleted;;biological_process;;molecular_function;;	old GO;;BP:lipid metabolic process;;MF:hydrolase activity, acting on ester bonds;;	K21026	AAE	map00901	Indole alkaloid biosynthesis	COG3240	S:Function unknown	XP_020148676.1	GDSL esterase/lipase At1g28600-like isoform X1 [Aegilops tauschii subsp. tauschii]	PF00657.19	Lipase_GDSL	GDSL-like Lipase/Acylhydrolase
PH02Gene22797	RecName: Full=Ubiquitin-60S ribosomal protein L40-2; Contains: RecName: Full=Ubiquitin; Contains: RecName: Full=60S ribosomal protein L40-2; AltName: Full=CEP52;	GO:0042254;;GO:0006412;;GO:0005634;;GO:0005840;;GO:0003735	biological_process;;biological_process;;cellular_component;;cellular_component;;molecular_function;;	BP:ribosome biogenesis;;BP:translation;;CC:nucleus;;CC:ribosome;;MF:structural constituent of ribosome;;	K02927	RP-L40e, RPL40	map03010	Ribosome	COG1552	J:Translation, ribosomal structure and biogenesis	XP_006649691.1	PREDICTED: ubiquitin-60S ribosomal protein L40-2 [Oryza brachyantha]	PF00240.20;;PF01020.14;;PF11976.5;;PF14560.3	ubiquitin;;Ribosomal_L40e;;Rad60-SLD;;Ubiquitin_2	Ubiquitin family;;Ribosomal L40e family;;Ubiquitin-2 like Rad60 SUMO-like;;Ubiquitin-like domain
PH02Gene34427	RecName: Full=Nudix hydrolase 9; Short=AtNUDT9	GO:0008152;;GO:0016787	biological_process;;molecular_function;;	BP:metabolic process;;MF:hydrolase activity;;	------	------	------	------	ENOG410YWU8	S:Function unknown	XP_006654927.1	PREDICTED: nudix hydrolase 9 [Oryza brachyantha]	PF00293.25	NUDIX	NUDIX domain
PH02Gene34147	RecName: Full=ATP-dependent Clp protease ATP-binding subunit clpA homolog CD4A, chloroplastic; Flags: Precursor	GO:0044710;;GO:1901564;;GO:0019538;;GO:0006725;;GO:0016043;;GO:0034641;;GO:0044763;;GO:1901360;;GO:0045036;;GO:0046483;;GO:0009941;;GO:0009536;;GO:0016020;;GO:0000166;;GO:0016887;;GO:0008233	biological_process;;biological_process;;biological_process;;biological_process;;biological_process;;biological_process;;biological_process;;biological_process;;biological_process;;biological_process;;cellular_component;;cellular_component;;cellular_component;;molecular_function;;molecular_function;;molecular_function;;	BP:single-organism metabolic process;;BP:organonitrogen compound metabolic process;;BP:protein metabolic process;;BP:cellular aromatic compound metabolic process;;BP:cellular component organization;;BP:cellular nitrogen compound metabolic process;;BP:single-organism cellular process;;BP:organic cyclic compound metabolic process;;BP:protein targeting to chloroplast;;BP:heterocycle metabolic proces…	K03696	clpC	------	------	COG0542	L:Replication, recombination and repair	AAX96334.1	Clp amino terminal domain, putative [Oryza sativa Japonica Group]	PF07724.11;;PF10431.6;;PF07728.11	AAA_2;;ClpB_D2-small;;AAA_5	AAA domain;;C-terminal, D2-small domain, of ClpB protein;;AAA domain
PH02Gene01285	RecName: Full=GLABRA2 expression modulator	------	------	------	------	------	------	------	ENOG41105MY;;ENOG410YEXI;;ENOG410YBXM	S:Function unknown;;	XP_003578260.1	GLABRA2 expression modulator [Brachypodium distachyon]	PF02893.17	GRAM	GRAM domain
PH02Gene19586	RecName: Full=Uncharacterized protein At5g64816; Flags: Precursor	GO:0016021	cellular_component;;	CC:integral component of membrane;;	------	------	------	------	ENOG4112CWT	S:Function unknown	XP_014752525.1	uncharacterized protein At5g64816 [Brachypodium distachyon]	------	------	------
PH02Gene47313	RecName: Full=Chaperone protein dnaJ 13; Short=AtDjB13; Short=AtJ13	GO:0055122;;GO:0010228;;GO:0016021;;GO:0009536	biological_process;;biological_process;;cellular_component;;cellular_component;;	BP:response to very low light intensity stimulus;;BP:vegetative to reproductive phase transition of meristem;;CC:integral component of membrane;;CC:plastid;;	K09531	DNAJC11	------	------	COG0484	S:Function unknown	BAF26932.2	Os10g0507800, partial [Oryza sativa Japonica Group]	PF11875.5;;PF00226.28	DUF3395;;DnaJ	Domain of unknown function;;DnaJ domain
PH02Gene48478	RecName: Full=Pentatricopeptide repeat-containing protein At2g15690	GO:0005739;;GO:0008270	cellular_component;;molecular_function;;	CC:mitochondrion;;MF:zinc ion binding;;	K04733	IRAK4	------	------	ENOG410Z7Z7	S:Function unknown	EAY93252.1	hypothetical protein OsI_15058 [Oryza sativa Indica Group]	PF14432.3;;PF01535.17;;PF13041.3;;PF12854.4;;PF13812.3;;PF17177.1	DYW_deaminase;;PPR;;PPR_2;;PPR_1;;PPR_3;;PPR_long	DYW family of nucleic acid deaminases;;PPR repeat;;PPR repeat family;;PPR repeat;;Pentatricopeptide repeat domain;;Pentacotripeptide-repeat region of PROPR
PH02Gene29612	RecName: Full=Dehydrin DHN1; AltName: Full=M3; AltName: Full=RAB-17 protein	GO:0006950;;GO:0009415	biological_process;;biological_process;;	BP:response to stress;;BP:response to water;;	------	------	------	------	ENOG410Z1YH	S:Function unknown	AMB66617.1	dehydrin [Panicum miliaceum]	PF00257.16	Dehydrin	Dehydrin
PH02Gene14978	RecName: Full=Uncharacterized exonuclease domain-containing protein At3g15140	GO:0090305;;GO:0005739;;GO:0004527;;GO:0003676	biological_process;;cellular_component;;molecular_function;;molecular_function;;	BP:nucleic acid phosphodiester bond hydrolysis;;CC:mitochondrion;;MF:exonuclease activity;;MF:nucleic acid binding;;	K18416	THEX1, ERI1	------	------	COG5018;;ENOG410Z7Z7	S:Function unknown;;	XP_004965423.1	uncharacterized exonuclease domain-containing protein At3g15140 [Setaria italica]	PF00929.21	RNase_T	Exonuclease
PH02Gene35269	RecName: Full=Retrovirus-related Pol polyprotein from transposon 297; Includes: RecName: Full=Protease; Includes: RecName: Full=Reverse transcriptase; Includes: RecNa	GO:0015074;;GO:0006278;;GO:0003964;;GO:0003723	biological_process;;biological_process;;molecular_function;;molecular_function;;	BP:DNA integration;;BP:RNA-dependent DNA biosynthetic process;;MF:RNA-directed DNA polymerase activity;;MF:RNA binding;;	------	------	------	------	COG2801	L:Replication, recombination and repair	BAF21671.1	Os07g0510800 [Oryza sativa Japonica Group]	PF00078.24	RVT_1	Reverse transcriptase
PH02Gene49790	RecName: Full=Peroxidase 65; Short=Atperox P65; AltName: Full=ATP43; Flags: Precursor	GO:0006804;;GO:0050896;;GO:0009987;;GO:0098869;;GO:0042744;;GO:0008152;;GO:0006979;;GO:0055114;;GO:0005829;;GO:0009505;;GO:0005576;;GO:0016491;;GO:0020037;;GO:0004601;;GO:0005488;;GO:0046872	biological_process;;biological_process;;biological_process;;biological_process;;biological_process;;biological_process;;biological_process;;biological_process;;cellular_component;;cellular_component;;cellular_component;;molecular_function;;molecular_function;;molecular_function;;molecular_function;;molecular_function;;	BP:obsolete peroxidase reaction;;BP:response to stimulus;;BP:cellular process;;BP:cellular oxidant detoxification;;BP:hydrogen peroxide catabolic process;;BP:metabolic process;;BP:response to oxidative stress;;BP:oxidation-reduction process;;CC:cytosol;;CC:plant-type cell wall;;CC:extracellular region;;MF:oxidoreductase activity;;MF:heme binding;;MF:peroxidase activity;;MF:binding;;MF:metal ion b…	K00430	E1.11.1.7	map00940	Phenylpropanoid biosynthesis	ENOG41107Y5;;ENOG410YA7M;;ENOG4111FDS	S:Function unknown;;G:Carbohydrate transport and metabolism;;G:Carbohydrate transport and metabolism	BAJ94781.1	predicted protein [Hordeum vulgare subsp. vulgare]	PF00141.20	peroxidase	Peroxidase
PH02Gene49215	_	------	------	------	------	------	------	------	------	------	------	------	------	------	------
PH02Gene01395	_	------	------	------	------	------	------	------	------	------	------	------	------	------	------
PH02Gene47533	RecName: Full=Chlorophyll a-b binding protein CP26, chloroplastic; AltName: Full=LHCB5; AltName: Full=LHCIIc; AltName: Full=Light-harvesting complex II protein 5; Fl	GO:0010218;;GO:0009637;;GO:0009765;;GO:0009768;;GO:0010196;;GO:0009416;;GO:0018298;;GO:0010114;;GO:0009535;;GO:0009941;;GO:0009522;;GO:0016021;;GO:0005739;;GO:0009783;;GO:0009517;;GO:0010287;;GO:0016168;;GO:0031409;;GO:0046872	biological_process;;biological_process;;biological_process;;biological_process;;biological_process;;biological_process;;biological_process;;biological_process;;cellular_component;;cellular_component;;cellular_component;;cellular_component;;cellular_component;;cellular_component;;cellular_component;;cellular_component;;molecular_function;;molecular_function;;molecular_function;;	BP:response to far red light;;BP:response to blue light;;BP:photosynthesis, light harvesting;;BP:photosynthesis, light harvesting in photosystem I;;BP:nonphotochemical quenching;;BP:response to light stimulus;;BP:protein-chromophore linkage;;BP:response to red light;;CC:chloroplast thylakoid membrane;;CC:chloroplast envelope;;CC:photosystem I;;CC:integral component of membrane;;CC:mitochondrion;;…	K08916	LHCB5	map00196	Photosynthesis - antenna proteins	ENOG41110WY	S:Function unknown	ABX47017.1	chloroplast chlorophyll a/b binding protein cab-PhE9 [Phyllostachys edulis]	PF00504.18	Chloroa_b-bind	Chlorophyll A-B binding protein
PH02Gene49726	_	------	------	------	------	------	------	------	ENOG4111B55;;ENOG410ZN78;;ENOG410Y65V;;ENOG41105BM	S:Function unknown;;	XP_004971875.1	uncharacterized protein LOC101762739 [Setaria italica]	PF03478.15	DUF295	Protein of unknown function
PH02Gene50481	RecName: Full=Probable LRR receptor-like serine/threonine-protein kinase At5g59680; Flags: Precursor	GO:0006468;;GO:0016310;;GO:0009069;;GO:0016020;;GO:0016301;;GO:0016023;;GO:0004674;;GO:0005524	biological_process;;biological_process;;biological_process;;cellular_component;;molecular_function;;deleted;;molecular_function;;molecular_function;;	BP:protein phosphorylation;;BP:phosphorylation;;BP:serine family amino acid metabolic process;;CC:membrane;;MF:kinase activity;;MF:old GO;;MF:protein serine/threonine kinase activity;;MF:ATP binding;;	------	------	------	------	COG0515;;ENOG4111M03	T:Signal transduction mechanisms;;	EMS62256.1	Senescence-induced receptor-like serine/threonine-protein kinase [Triticum urartu]	PF07714.14;;PF00069.22;;PF12819.4;;PF13855.3;;PF12799.4;;PF08693.7	Pkinase_Tyr;;Pkinase;;Malectin_like;;LRR_8;;LRR_4;;SKG6	Protein tyrosine kinase;;Protein kinase domain;;Carbohydrate-binding protein of the ER;;Leucine rich repeat;;Leucine Rich repeats;;Transmembrane alpha-helix domain
PH02Gene43071	RecName: Full=Receptor-like protein kinase FERONIA; AltName: Full=Protein SIRENE; Flags: Precursor	GO:0016310;;GO:0016020;;GO:0004672	biological_process;;cellular_component;;molecular_function;;	BP:phosphorylation;;CC:membrane;;MF:protein kinase activity;;	K04733	IRAK4	------	------	COG0515	S:Function unknown	XP_020538764.1	LOW QUALITY PROTEIN: receptor-like protein kinase FERONIA [Jatropha curcas]	PF07714.14;;PF00069.22	Pkinase_Tyr;;Pkinase	Protein tyrosine kinase;;Protein kinase domain
PH02Gene08527	RecName: Full=Receptor-like protein kinase FERONIA; AltName: Full=Protein SIRENE; Flags: Precursor	GO:0009069;;GO:0006468;;GO:0004674;;GO:0005524;;GO:0004672	biological_process;;biological_process;;molecular_function;;molecular_function;;molecular_function;;	BP:serine family amino acid metabolic process;;BP:protein phosphorylation;;MF:protein serine/threonine kinase activity;;MF:ATP binding;;MF:protein kinase activity;;	K04733	IRAK4	------	------	COG0515	O:Posttranslational modification, protein turnover, chaperones	KQK90630.1	hypothetical protein SETIT_034637mg [Setaria italica]	PF07714.14;;PF00069.22	Pkinase_Tyr;;Pkinase	Protein tyrosine kinase;;Protein kinase domain
PH02Gene05766	_	GO:0016021;;GO:0016020	cellular_component;;cellular_component;;	CC:integral component of membrane;;CC:membrane;;	------	------	------	------	ENOG41115RC;;ENOG410YCT3	S:Function unknown;;	XP_006645245.1	PREDICTED: uncharacterized protein At4g15970-like [Oryza brachyantha]	PF03407.13	Nucleotid_trans	Nucleotide-diphospho-sugar transferase
PH02Gene26406	_	------	------	------	------	------	------	------	------	------	------	------	------	------	------
PH02Gene12400	RecName: Full=Hydroxyacylglutathione hydrolase cytoplasmic; AltName: Full=Glyoxalase II; Short=Glx II	GO:0006750;;GO:0006090;;GO:0019243;;GO:0005829;;GO:0004416;;GO:0008270	biological_process;;biological_process;;biological_process;;cellular_component;;molecular_function;;molecular_function;;	BP:glutathione biosynthetic process;;BP:pyruvate metabolic process;;BP:methylglyoxal catabolic process to D-lactate via S-lactoyl-glutathione;;CC:cytosol;;MF:hydroxyacylglutathione hydrolase activity;;MF:zinc ion binding;;	K01069	gloB, gloC, HAGH	map00620	Pyruvate metabolism	COG0491	S:Function unknown	XP_020155241.1	hydroxyacylglutathione hydrolase cytoplasmic [Aegilops tauschii subsp. tauschii]	PF16123.2;;PF00753.24	HAGH_C;;Lactamase_B	Hydroxyacylglutathione hydrolase C-terminus;;Metallo-beta-lactamase superfamily
PH02Gene36347	RecName: Full=Probable pectinesterase/pectinesterase inhibitor 20; Includes: RecName: Full=Pectinesterase inhibitor 20; AltName: Full=Pectin methylesterase inhibit	GO:0042545;;GO:0005982;;GO:0005985;;GO:0045490;;GO:0043086;;GO:0005618;;GO:0005576;;GO:0046910;;GO:0030599;;GO:0004857;;GO:0045330	biological_process;;biological_process;;biological_process;;biological_process;;biological_process;;cellular_component;;cellular_component;;molecular_function;;molecular_function;;molecular_function;;molecular_function;;	BP:cell wall modification;;BP:starch metabolic process;;BP:sucrose metabolic process;;BP:pectin catabolic process;;BP:negative regulation of catalytic activity;;CC:cell wall;;CC:extracellular region;;MF:pectinesterase inhibitor activity;;MF:pectinesterase activity;;MF:enzyme inhibitor activity;;MF:aspartyl esterase activity;;	K01051	E3.1.1.11	map00040	Pentose and glucuronate interconversions	COG4677	G:Carbohydrate transport and metabolism	XP_006644119.1	PREDICTED: probable pectinesterase/pectinesterase inhibitor 41 [Oryza brachyantha]	PF01095.16;;PF04043.12	Pectinesterase;;PMEI	Pectinesterase;;Plant invertase/pectin methylesterase inhibitor
PH02Gene10796	_	------	------	------	------	------	------	------	ENOG410Y9MU	U:Intracellular trafficking, secretion, and vesicular transport	XP_015622879.1	PREDICTED: uncharacterized protein LOC4330840 isoform X2 [Oryza sativa Japonica Group]	PF03763.10	Remorin_C	Remorin, C-terminal region
PH02Gene41884	_	GO:0031047;;GO:0080188	biological_process;;biological_process;;	BP:gene silencing by RNA;;BP:RNA-directed DNA methylation;;	------	------	------	------	ENOG410YGHF;;ENOG41107YH	S:Function unknown;;	PUZ50147.1	hypothetical protein GQ55_6G036500 [Panicum hallii var. hallii]	PF03468.11;;PF03470.11	XS;;zf-XS	XS domain;;XS zinc finger domain
PH02Gene42809	RecName: Full=Dual specificity protein phosphatase PHS1; AltName: Full=Protein PROPYZAMIDE-HYPERSENSITIVE 1	GO:0006570;;GO:0009737;;GO:0016310;;GO:0043622;;GO:0010119;;GO:0035335;;GO:0010468;;GO:0005737;;GO:0008138;;GO:0016773;;GO:0004725;;GO:0016301	biological_process;;biological_process;;biological_process;;biological_process;;biological_process;;biological_process;;biological_process;;cellular_component;;molecular_function;;molecular_function;;molecular_function;;molecular_function;;	BP:tyrosine metabolic process;;BP:response to abscisic acid;;BP:phosphorylation;;BP:cortical microtubule organization;;BP:regulation of stomatal movement;;BP:peptidyl-tyrosine dephosphorylation;;BP:regulation of gene expression;;CC:cytoplasm;;MF:protein tyrosine/serine/threonine phosphatase activity;;MF:phosphotransferase activity, alcohol group as acceptor;;MF:protein tyrosine phosphatase activi…	K14165	K14165	------	------	COG2453	S:Function unknown	PAN30763.1	hypothetical protein PAHAL_E03023 [Panicum hallii]	PF09192.7;;PF00782.17;;PF00102.24	Act-Frag_cataly;;DSPc;;Y_phosphatase	Actin-fragmin kinase, catalytic;;Dual specificity phosphatase, catalytic domain;;Protein-tyrosine phosphatase
PH02Gene17748	RecName: Full=Stress enhanced protein 1, chloroplastic; Flags: Precursor	GO:0009536	cellular_component;;	CC:plastid;;	------	------	------	------	ENOG410Y6IC	S:Function unknown	XP_020192930.1	uncharacterized protein LOC109778763 isoform X1 [Aegilops tauschii subsp. tauschii]	------	------	------
PH02Gene29448	RecName: Full=Catalase isozyme B; Short=CAT-B	GO:0006804;;GO:0042744;;GO:0008219;;GO:0006568;;GO:0098869;;GO:0015947;;GO:0009648;;GO:0009409;;GO:0045454;;GO:0006979;;GO:0055114;;GO:0006995;;GO:0042542;;GO:0009970;;GO:0016036;;GO:0022626;;GO:0009514;;GO:0010319;;GO:0005777;;GO:0005739;;GO:0009507;;GO:0046872;;GO:0020037;;GO:0050897;;GO:0004096	biological_process;;biological_process;;biological_process;;biological_process;;biological_process;;biological_process;;biological_process;;biological_process;;biological_process;;biological_process;;biological_process;;biological_process;;biological_process;;biological_process;;biological_process;;cellular_component;;cellular_component;;cellular_component;;cellular_component;;cellular_component;…	BP:obsolete peroxidase reaction;;BP:hydrogen peroxide catabolic process;;BP:cell death;;BP:tryptophan metabolic process;;BP:cellular oxidant detoxification;;BP:methane metabolic process;;BP:photoperiodism;;BP:response to cold;;BP:cell redox homeostasis;;BP:response to oxidative stress;;BP:oxidation-reduction process;;BP:cellular response to nitrogen starvation;;BP:response to hydrogen peroxide;;B…	K03781	katE, CAT, catB, srpA	map00630;;map04016;;map04146;;map00380	Glyoxylate and dicarboxylate metabolism;;MAPK signaling pathway - plant;;Peroxisome;;Tryptophan metabolism	COG0753	P:Inorganic ion transport and metabolism	A2YH64.2;;	;;Short=CAT-B	PF00199.16;;PF06628.9	Catalase;;Catalase-rel	Catalase;;Catalase-related immune-responsive
PH02Gene21560	RecName: Full=Ammonium transporter 2; Short=AtAMT2	GO:0045454;;GO:0015696;;GO:0016020	biological_process;;biological_process;;cellular_component;;	BP:cell redox homeostasis;;BP:ammonium transport;;CC:membrane;;	K03320	amt, AMT, MEP	------	------	COG0429;;COG0429;;COG0429;;COG0004;;COG0004;;COG0004	D:Cell cycle control, cell division, chromosome partitioning;;T:Signal transduction mechanisms;;Z:Cytoskeleton;;D:Cell cycle control, cell division, chromosome partitioning;;T:Signal transduction mechanisms;;Z:Cytoskeleton	XP_006645085.1	PREDICTED: ammonium transporter 3 member 1 [Oryza brachyantha]	PF00909.18;;PF07719.14	Ammonium_transp;;TPR_2	Ammonium Transporter Family;;Tetratricopeptide repeat
PH02Gene26250	_	GO:0032259;;GO:0006412;;GO:0008168;;GO:0005507	biological_process;;biological_process;;molecular_function;;molecular_function;;	BP:methylation;;BP:translation;;MF:methyltransferase activity;;MF:copper ion binding;;	K01469	OPLAH, OXP1, oplAH	map00480	Glutathione metabolism	COG5459	J:Translation, ribosomal structure and biogenesis	XP_012698259.1	probable S-adenosyl-L-methionine-dependent RNA methyltransferase RSM22, mitochondrial [Setaria italica]	------	------	------
PH02Gene04436	RecName: Full=Elongation factor 1-delta 1; Short=EF-1-delta 1; AltName: Full=Elongation factor 1B-beta 1; AltName: Full=eEF-1B beta 1	GO:0006448;;GO:0009808;;GO:2001006;;GO:0046686;;GO:0006414;;GO:0071668;;GO:0005853;;GO:0005829;;GO:0005886;;GO:0005840;;GO:0003746	biological_process;;biological_process;;biological_process;;biological_process;;biological_process;;biological_process;;cellular_component;;cellular_component;;cellular_component;;cellular_component;;molecular_function;;	BP:regulation of translational elongation;;BP:lignin metabolic process;;BP:regulation of cellulose biosynthetic process;;BP:response to cadmium ion;;BP:translational elongation;;BP:plant-type cell wall assembly;;CC:eukaryotic translation elongation factor 1 complex;;CC:cytosol;;CC:plasma membrane;;CC:ribosome;;MF:translation elongation factor activity;;	K03232	EEF1B	------	------	COG2092	J:Translation, ribosomal structure and biogenesis	XP_006650180.1	PREDICTED: elongation factor 1-delta 2 [Oryza brachyantha]	PF00736.16	EF1_GNE	EF-1 guanine nucleotide exchange domain
PH02Gene44101	RecName: Full=Putative leucine-rich repeat receptor-like serine/threonine-protein kinase At3g53590; Flags: Precursor	GO:0006468;;GO:0016310;;GO:0009069;;GO:0016021;;GO:0016020;;GO:0000166;;GO:0004674;;GO:0004672;;GO:0005524	biological_process;;biological_process;;biological_process;;cellular_component;;cellular_component;;molecular_function;;molecular_function;;molecular_function;;molecular_function;;	BP:protein phosphorylation;;BP:phosphorylation;;BP:serine family amino acid metabolic process;;CC:integral component of membrane;;CC:membrane;;MF:nucleotide binding;;MF:protein serine/threonine kinase activity;;MF:protein kinase activity;;MF:ATP binding;;	------	------	------	------	COG0515	S:Function unknown	XP_003565200.1	probable LRR receptor-like serine/threonine-protein kinase At1g06840 isoform X1 [Brachypodium distachyon]	PF07714.14;;PF00069.22;;PF13855.3;;PF12799.4;;PF08263.9	Pkinase_Tyr;;Pkinase;;LRR_8;;LRR_4;;LRRNT_2	Protein tyrosine kinase;;Protein kinase domain;;Leucine rich repeat;;Leucine Rich repeats;;Leucine rich repeat N-terminal domain
PH02Gene05929	RecName: Full=Queuine tRNA-ribosyltransferase; AltName: Full=Guanine insertion enzyme; AltName: Full=tRNA-guanine transglycosylase	GO:0006400;;GO:0008616;;GO:0005739;;GO:0005737;;GO:0008479	biological_process;;biological_process;;cellular_component;;cellular_component;;molecular_function;;	BP:tRNA modification;;BP:queuosine biosynthetic process;;CC:mitochondrion;;CC:cytoplasm;;MF:queuine tRNA-ribosyltransferase activity;;	K00773	tgt, QTRT1	------	------	COG0343	J:Translation, ribosomal structure and biogenesis	XP_015651318.1	PREDICTED: queuine tRNA-ribosyltransferase [Oryza sativa Japonica Group]	PF01702.15	TGT	Queuine tRNA-ribosyltransferase
PH02Gene07042	_	------	------	------	------	------	------	------	ENOG410YYET;;ENOG410YYZA	S:Function unknown;;	BAJ90746.1	predicted protein [Hordeum vulgare subsp. vulgare]	------	------	------
PH02Gene01452	RecName: Full=Serine/threonine-protein kinase STN7, chloroplastic; AltName: Full=Protein STATE TRANSITION 7; AltName: Full=Stt7 homolog; Flags: Precursor	GO:0006468;;GO:0007623;;GO:0042548;;GO:0009069;;GO:0009507;;GO:0004674;;GO:0005524	biological_process;;biological_process;;biological_process;;biological_process;;cellular_component;;molecular_function;;molecular_function;;	BP:protein phosphorylation;;BP:circadian rhythm;;BP:regulation of photosynthesis, light reaction;;BP:serine family amino acid metabolic process;;CC:chloroplast;;MF:protein serine/threonine kinase activity;;MF:ATP binding;;	------	------	------	------	ENOG410XPP3	U:Intracellular trafficking, secretion, and vesicular transport	XP_015639436.1	PREDICTED: serine/threonine-protein kinase STN7, chloroplastic [Oryza sativa Japonica Group]	PF00069.22;;PF07714.14;;PF13095.3;;PF01636.20	Pkinase;;Pkinase_Tyr;;FTA2;;APH	Protein kinase domain;;Protein tyrosine kinase;;Kinetochore Sim4 complex subunit FTA2;;Phosphotransferase enzyme family
PH02Gene49734	RecName: Full=Agglutinin isolectin 1; AltName: Full=Isolectin A; AltName: Full=WGA1; Flags: Precursor	GO:0008061;;GO:0030246	molecular_function;;molecular_function;;	MF:chitin binding;;MF:carbohydrate binding;;	------	------	------	------	ENOG410XXV4;;ENOG410YU48	S:Function unknown;;	XP_010237391.1	agglutinin isolectin 3 [Brachypodium distachyon]	PF00187.16	Chitin_bind_1	Chitin recognition protein
PH02Gene37990	RecName: Full=Probable ubiquitin conjugation factor E4; AltName: Full=Plant U-box protein 1; AltName: Full=U-box domain-containing protein 1; AltName: Full=Ubiquiti	GO:0016567;;GO:0006511;;GO:0005829;;GO:0000151;;GO:0034450	biological_process;;biological_process;;cellular_component;;cellular_component;;molecular_function;;	BP:protein ubiquitination;;BP:ubiquitin-dependent protein catabolic process;;CC:cytosol;;CC:ubiquitin ligase complex;;MF:ubiquitin-ubiquitin ligase activity;;	K10597	UBE4B, UFD2	map04120;;map04141	Ubiquitin mediated proteolysis;;Protein processing in endoplasmic reticulum	COG5113	O:Posttranslational modification, protein turnover, chaperones	XP_015631507.1	PREDICTED: probable ubiquitin conjugation factor E4 [Oryza sativa Japonica Group]	PF10408.6;;PF04564.12	Ufd2P_core;;U-box	Ubiquitin elongating factor core;;U-box domain
PH02Gene22436	RecName: Full=Auxin response factor 1; AltName: Full=OsARF16	GO:0009734;;GO:0006355;;GO:0005634;;GO:0009506;;GO:0003677;;GO:0046983	biological_process;;biological_process;;cellular_component;;cellular_component;;molecular_function;;molecular_function;;	BP:auxin-activated signaling pathway;;BP:regulation of transcription, DNA-templated;;CC:nucleus;;CC:plasmodesma;;MF:DNA binding;;MF:protein dimerization activity;;	------	------	------	------	ENOG410YECH	K:Transcription	XP_015622435.1	PREDICTED: auxin response factor 1 isoform X2 [Oryza sativa Japonica Group]	PF06507.10;;PF02362.18;;PF02309.13	Auxin_resp;;B3;;AUX_IAA	Auxin response factor;;B3 DNA binding domain;;AUX/IAA family
PH02Gene29105	RecName: Full=NADH-cytochrome b5 reductase-like protein; Short=B5R	GO:0009651;;GO:0055114;;GO:0005794;;GO:0005739;;GO:0009505;;GO:0004128;;GO:0005507;;GO:0016491	biological_process;;biological_process;;cellular_component;;cellular_component;;cellular_component;;molecular_function;;molecular_function;;molecular_function;;	BP:response to salt stress;;BP:oxidation-reduction process;;CC:Golgi apparatus;;CC:mitochondrion;;CC:plant-type cell wall;;MF:cytochrome-b5 reductase activity, acting on NA;;MF:copper ion binding;;MF:oxidoreductase activity;;	K00326	E1.6.2.2	map00520	Amino sugar and nucleotide sugar metabolism	COG0543	C:Energy production and conversion	CDM81967.1	unnamed protein product [Triticum aestivum]	PF00175.18;;PF00970.21;;PF08030.9	NAD_binding_1;;FAD_binding_6;;NAD_binding_6	Oxidoreductase NAD-binding domain;;Oxidoreductase FAD-binding domain;;Ferric reductase NAD binding domain
PH02Gene15186	_	------	------	------	------	------	------	------	ENOG411072Q	S:Function unknown	XP_010228727.1	myosin-binding protein 7 [Brachypodium distachyon]	PF04576.12	Zein-binding	Zein-binding
PH02Gene00915	_	GO:0016023	deleted;;	old GO;;	------	------	------	------	ENOG410ZYB0;;ENOG4111M0G	S:Function unknown;;	PNT78311.1	hypothetical protein BRADI_1g77210v3 [Brachypodium distachyon]	PF01497.15	Peripla_BP_2	Periplasmic binding protein
PH02Gene47305	RecName: Full=Ethylene-responsive transcription factor RAP2-2; Short=AtRAP2.2; AltName: Full=Protein RELATED TO APETALA2 2	GO:0006351	biological_process;;	BP:transcription, DNA-templated;;	K09286	EREBP	------	------	ENOG41124AA;;ENOG410YR4U	K:Transcription;;	XP_015644689.1	PREDICTED: ethylene-responsive transcription factor RAP2-3 [Oryza sativa Japonica Group]	PF00847.17	AP2	AP2 domain
PH02Gene40470	RecName: Full=Probable LRR receptor-like serine/threonine-protein kinase At1g07650; Flags: Precursor	GO:0006468;;GO:0009069;;GO:0016021;;GO:0016020;;GO:0004674;;GO:0004672;;GO:0005524	biological_process;;biological_process;;cellular_component;;cellular_component;;molecular_function;;molecular_function;;molecular_function;;	BP:protein phosphorylation;;BP:serine family amino acid metabolic process;;CC:integral component of membrane;;CC:membrane;;MF:protein serine/threonine kinase activity;;MF:protein kinase activity;;MF:ATP binding;;	------	------	------	------	COG4886;;COG0515	S:Function unknown;;	KQJ89904.1	hypothetical protein BRADI_4g28367v3 [Brachypodium distachyon]	PF11721.5;;PF07714.14;;PF00069.22	Malectin;;Pkinase_Tyr;;Pkinase	Di-glucose binding within endoplasmic reticulum;;Protein tyrosine kinase;;Protein kinase domain
PH02Gene14339	RecName: Full=Aspartate--tRNA ligase, cytoplasmic; AltName: Full=Aspartyl-tRNA synthetase; Short=AspRS; AltName: Full=Cell proliferation-inducing gene 40 protein	GO:0006522;;GO:0046686;;GO:0006531;;GO:0006422;;GO:0005737;;GO:0005829;;GO:0009506;;GO:0004815;;GO:0003676;;GO:0005524	biological_process;;biological_process;;biological_process;;biological_process;;cellular_component;;cellular_component;;cellular_component;;molecular_function;;molecular_function;;molecular_function;;	BP:alanine metabolic process;;BP:response to cadmium ion;;BP:aspartate metabolic process;;BP:aspartyl-tRNA aminoacylation;;CC:cytoplasm;;CC:cytosol;;CC:plasmodesma;;MF:aspartate-tRNA ligase activity;;MF:nucleic acid binding;;MF:ATP binding;;	K01876	aspS	map00970	Aminoacyl-tRNA biosynthesis	COG0017	I:Lipid transport and metabolism	XP_015625477.1	PREDICTED: aspartate--tRNA ligase 2, cytoplasmic [Oryza sativa Japonica Group]	PF00152.17;;PF01336.22	tRNA-synt_2;;tRNA_anti-codon	tRNA synthetases class II;;OB-fold nucleic acid binding domain
PH02Gene42093	_	GO:0016023	deleted;;	old GO;;	------	------	------	------	ENOG410YHYQ	S:Function unknown	XP_002451177.2	uncharacterized protein LOC8079153 isoform X4 [Sorghum bicolor]	PF07647.14;;PF00536.27	SAM_2;;SAM_1	SAM domain;;SAM domain
PH02Gene04578	RecName: Full=Probable mannan synthase 11; AltName: Full=Cellulose synthase-like protein A11; AltName: Full=OsCslA11	GO:0071555;;GO:0016021;;GO:0000139;;GO:0016757	biological_process;;cellular_component;;cellular_component;;molecular_function;;	BP:cell wall organization;;CC:integral component of membrane;;CC:Golgi membrane;;MF:transferase activity, transferring glycosyl groups;;	K13680	CSLA	------	------	COG1215	M:Cell wall/membrane/envelope biogenesis	XP_020177143.1	probable mannan synthase 11 [Aegilops tauschii subsp. tauschii]	PF13641.3;;PF13632.3;;PF00535.23;;PF13506.3	Glyco_tranf_2_3;;Glyco_trans_2_3;;Glycos_transf_2;;Glyco_transf_21	Glycosyltransferase like family 2;;Glycosyl transferase family group 2;;Glycosyl transferase family 2;;Glycosyl transferase family 21
PH02Gene40092	RecName: Full=Lipase; AltName: Full=Triacylglycerol lipase; Flags: Precursor	GO:0046486;;GO:0006629;;GO:0016042;;GO:0016787;;GO:0004806	biological_process;;biological_process;;biological_process;;molecular_function;;molecular_function;;	BP:glycerolipid metabolic process;;BP:lipid metabolic process;;BP:lipid catabolic process;;MF:hydrolase activity;;MF:triglyceride lipase activity;;	------	------	------	------	ENOG4111VS9;;ENOG410XUZA;;ENOG410YFCF;;ENOG410XSI0	S:Function unknown;;O:Posttranslational modification, protein turnover, chaperones;;S:Function unknown	AQK48686.1	Lipase [Zea mays]	PF01764.22;;PF00561.17;;PF11187.5;;PF12697.4	Lipase_3;;Abhydrolase_1;;DUF2974;;Abhydrolase_6	Lipase;;alpha/beta hydrolase fold;;Protein of unknown function;;Alpha/beta hydrolase family
PH02Gene09978	RecName: Full=Probable mitochondrial chaperone bcs1; AltName: Full=BCS1-like protein	GO:0008152;;GO:0034551;;GO:0005739;;GO:0005524;;GO:0017111	biological_process;;biological_process;;cellular_component;;molecular_function;;molecular_function;;	BP:metabolic process;;BP:mitochondrial respiratory chain complex III assembly;;CC:mitochondrion;;MF:ATP binding;;MF:nucleoside-triphosphatase activity;;	------	------	------	------	COG0465	S:Function unknown	PAN12558.1	hypothetical protein PAHAL_B02900 [Panicum hallii]	PF14363.3;;PF00004.26	AAA_assoc;;AAA	Domain associated at C-terminal with AAA;;ATPase family associated with various cellular activities
PH02Gene50238	_	------	------	------	------	------	------	------	ENOG410YK80	S:Function unknown	XP_020185463.1	probable F-box protein At2g36090 [Aegilops tauschii subsp. tauschii]	PF12937.4	F-box-like	F-box-like
PH02Gene46000	RecName: Full=Probable ribonuclease P/MRP protein subunit POP5; AltName: Full=Protein EMBRYO DEFECTIVE 1687	GO:0090502;;GO:0016070;;GO:0009249;;GO:0090501;;GO:0008033;;GO:0051252;;GO:0005773;;GO:0004526;;GO:0004540	biological_process;;biological_process;;biological_process;;biological_process;;biological_process;;biological_process;;cellular_component;;molecular_function;;molecular_function;;	BP:RNA phosphodiester bond hydrolysis, endonucleolytic;;BP:RNA metabolic process;;BP:protein lipoylation;;BP:RNA phosphodiester bond hydrolysis;;BP:tRNA processing;;BP:regulation of RNA metabolic process;;CC:vacuole;;MF:ribonuclease P activity;;MF:ribonuclease activity;;	K03537	POP5	map03008;;map03013	Ribosome biogenesis in eukaryotes;;RNA transport	COG1369;;ENOG4112BMA;;COG0214	J:Translation, ribosomal structure and biogenesis;;H:Coenzyme transport and metabolism	PUZ46476.1	hypothetical protein GQ55_7G081900 [Panicum hallii var. hallii]	PF01900.16	RNase_P_Rpp14	Rpp14/Pop5 family
PH02Gene47809	_	------	------	------	------	------	------	------	COG0515;;ENOG41105WR	T:Signal transduction mechanisms;;S:Function unknown	XP_015689149.1	PREDICTED: LOW QUALITY PROTEIN: wall-associated receptor kinase-like 6 [Oryza brachyantha]	PF13947.3	GUB_WAK_bind	Wall-associated receptor kinase galacturonan-binding
PH02Gene44523	RecName: Full=Somatic embryogenesis receptor kinase 1; Short=AtSERK1; AltName: Full=Somatic embryogenesis receptor-like kinase 1; Flags: Precursor	GO:0016310;;GO:0006468;;GO:0007165;;GO:0019199;;GO:0016301	biological_process;;biological_process;;biological_process;;molecular_function;;molecular_function;;	BP:phosphorylation;;BP:protein phosphorylation;;BP:signal transduction;;MF:transmembrane receptor protein kinase activity;;MF:kinase activity;;	------	------	------	------	COG4886	S:Function unknown	XP_002467662.1	leucine-rich repeat protein 1 [Sorghum bicolor]	PF13855.3;;PF12799.4	LRR_8;;LRR_4	Leucine rich repeat;;Leucine Rich repeats
PH02Gene22516	RecName: Full=Uncharacterized protein At1g04910	GO:0005737;;GO:0016021;;GO:0009536;;GO:0005739	cellular_component;;cellular_component;;cellular_component;;cellular_component;;	CC:cytoplasm;;CC:integral component of membrane;;CC:plastid;;CC:mitochondrion;;	------	------	------	------	ENOG410Z25U	S:Function unknown	XP_015618503.1	PREDICTED: uncharacterized protein At1g04910 [Oryza sativa Japonica Group]	PF10250.6	O-FucT	GDP-fucose protein O-fucosyltransferase
PH02Gene43268	_	GO:0016020;;GO:0016772;;GO:0004672	cellular_component;;molecular_function;;molecular_function;;	CC:membrane;;MF:transferase activity, transferring phosphorus-containing groups;;MF:protein kinase activity;;	------	------	------	------	COG0515	T:Signal transduction mechanisms	PUZ72331.1	hypothetical protein GQ55_2G385600 [Panicum hallii var. hallii]	PF01657.14	Stress-antifung	Salt stress response/antifungal
PH02Gene09784	RecName: Full=Cytosolic sulfotransferase 15; Short=AtSOT15; AltName: Full=Sulfotransferase 2a; Short=AtST2a	GO:0008152;;GO:0016740;;GO:0008146	biological_process;;molecular_function;;molecular_function;;	BP:metabolic process;;MF:transferase activity;;MF:sulfotransferase activity;;	------	------	------	------	ENOG4111H56	O:Posttranslational modification, protein turnover, chaperones	XP_020178783.1	cytosolic sulfotransferase 8-like [Aegilops tauschii subsp. tauschii]	PF00685.24;;PF13469.3	Sulfotransfer_1;;Sulfotransfer_3	Sulfotransferase domain;;Sulfotransferase family
PH02Gene01358	RecName: Full=Ethylene-responsive transcription factor 1A; Short=AtERF1A; AltName: Full=Ethylene-responsive element-binding factor 1A; Short=EREBP-1A	------	------	------	------	------	------	------	ENOG410YSAI	K:Transcription	EAY99037.1	hypothetical protein OsI_20995 [Oryza sativa Indica Group]	PF00847.17	AP2	AP2 domain
PH02Gene20893	RecName: Full=Probable leucine-rich repeat receptor-like protein kinase At1g68400; Flags: Precursor	GO:0006468;;GO:0005886;;GO:0016020;;GO:0005524;;GO:0004672	biological_process;;cellular_component;;cellular_component;;molecular_function;;molecular_function;;	BP:protein phosphorylation;;CC:plasma membrane;;CC:membrane;;MF:ATP binding;;MF:protein kinase activity;;	------	------	------	------	ENOG4111API	T:Signal transduction mechanisms	CBX25395.1	hypothetical_protein [Oryza brachyantha]	PF00069.22;;PF07714.14;;PF13855.3;;PF12799.4	Pkinase;;Pkinase_Tyr;;LRR_8;;LRR_4	Protein kinase domain;;Protein tyrosine kinase;;Leucine rich repeat;;Leucine Rich repeats
PH02Gene51216	RecName: Full=GTP-binding protein SAR1A	GO:0006886;;GO:0016192;;GO:0005794;;GO:0005783;;GO:0019898;;GO:0009507;;GO:0005886;;GO:0005829;;GO:0005525	biological_process;;biological_process;;cellular_component;;cellular_component;;cellular_component;;cellular_component;;cellular_component;;cellular_component;;molecular_function;;	BP:intracellular protein transport;;BP:vesicle-mediated transport;;CC:Golgi apparatus;;CC:endoplasmic reticulum;;CC:extrinsic component of membrane;;CC:chloroplast;;CC:plasma membrane;;CC:cytosol;;MF:GTP binding;;	K07953	SAR1	map04141	Protein processing in endoplasmic reticulum	ENOG410YIKI	U:Intracellular trafficking, secretion, and vesicular transport	XP_020102213.1	GTP-binding protein SAR1A-like [Ananas comosus]	PF00025.18	Arf	ADP-ribosylation factor family
PH02Gene25533	RecName: Full=Aldehyde dehydrogenase family 2 member C4; AltName: Full=ALDH1a; AltName: Full=Protein REDUCED EPIDERMAL FLUORESCENCE 1	GO:0009699;;GO:0055114;;GO:0050269;;GO:0004029;;GO:0016620	biological_process;;biological_process;;molecular_function;;molecular_function;;molecular_function;;	BP:phenylpropanoid biosynthetic process;;BP:oxidation-reduction process;;MF:coniferyl-aldehyde dehydrogenase activity;;MF:aldehyde dehydrogenas;;MF:oxidoreductase activity, acting on the aldehyde or oxo group of donors, NAD or NADP as acceptor;;	K12355	REF1	map00940	Phenylpropanoid biosynthesis	COG1012	S:Function unknown	XP_002455869.1	aldehyde dehydrogenase family 2 member C4 [Sorghum bicolor]	PF00171.19	Aldedh	Aldehyde dehydrogenase family
PH02Gene09571	RecName: Full=Sucrose transport protein SUT4; AltName: Full=Sucrose permease 4; AltName: Full=Sucrose transporter 4; Short=OsSUT4; AltName: Full=Sucrose-proton symp	GO:0015770;;GO:0005985;;GO:0009611;;GO:0055085;;GO:0005794;;GO:0090406;;GO:0016021;;GO:0005886;;GO:0015293;;GO:0008515	biological_process;;biological_process;;biological_process;;biological_process;;cellular_component;;cellular_component;;cellular_component;;cellular_component;;molecular_function;;molecular_function;;	BP:sucrose transport;;BP:sucrose metabolic process;;BP:response to wounding;;BP:transmembrane transport;;CC:Golgi apparatus;;CC:pollen tube;;CC:integral component of membrane;;CC:plasma membrane;;MF:symporter activity;;MF:sucrose transmembrane transporter activity;;	K15378	SLC45A1_2_4	------	------	ENOG4110HX2;;ENOG410XPTR	G:Carbohydrate transport and metabolism;;	AQK76390.1	sucrose transporter2 [Zea mays]	------	------	------
PH02Gene40834	RecName: Full=WD repeat-containing protein 36; AltName: Full=T-cell activation WD repeat-containing protein; Short=TA-WDRP	GO:0006364;;GO:0032040	biological_process;;cellular_component;;	BP:rRNA processing;;CC:small-subunit processome;;	K14554	UTP21, WDR36	map03008	Ribosome biogenesis in eukaryotes	ENOG410XPJH	S:Function unknown	XP_015643602.1	PREDICTED: U3 small nucleolar RNA-associated protein 21 homolog [Oryza sativa Japonica Group]	------	------	------
PH02Gene07350	RecName: Full=Nucleoside diphosphate kinase 2, chloroplastic; AltName: Full=Nucleoside diphosphate kinase II; Short=NDK II; Short=NDP kinase II; Short=NDPK II; Flag	GO:0009585;;GO:0042542;;GO:0006228;;GO:0009734;;GO:0006206;;GO:0006241;;GO:0006165;;GO:0006144;;GO:0006183;;GO:0009579;;GO:0009941;;GO:0009536;;GO:0009570;;GO:0005634;;GO:0004550;;GO:0005524	biological_process;;biological_process;;biological_process;;biological_process;;biological_process;;biological_process;;biological_process;;biological_process;;biological_process;;cellular_component;;cellular_component;;cellular_component;;cellular_component;;cellular_component;;molecular_function;;molecular_function;;	BP:red, far-red light phototransduction;;BP:response to hydrogen peroxide;;BP:UTP biosynthetic process;;BP:auxin-activated signaling pathway;;BP:pyrimidine nucleobase metabolic process;;BP:CTP biosynthetic process;;BP:nucleoside diphosphate phosphorylation;;BP:purine nucleobase metabolic process;;BP:GTP biosynthetic process;;CC:thylakoid;;CC:chloroplast envelope;;CC:plastid;;CC:chloroplast stroma…	K00940	ndk, NME	map00240;;map00230;;map04016	Pyrimidine metabolism;;Purine metabolism;;MAPK signaling pathway - plant	COG0105	S:Function unknown	XP_002442297.1	nucleoside diphosphate kinase 2, chloroplastic [Sorghum bicolor]	PF00334.16	NDK	Nucleoside diphosphate kinase
PH02Gene29721	RecName: Full=Betaine aldehyde dehydrogenase; Short=BADH	GO:0006566;;GO:0006544;;GO:0009737;;GO:0071454;;GO:0009414;;GO:0006563;;GO:0009651;;GO:0055114;;GO:0019285;;GO:0005618;;GO:0005829;;GO:0005777;;GO:0009516;;GO:0019145;;GO:0033737;;GO:0008802;;GO:0016620	biological_process;;biological_process;;biological_process;;biological_process;;biological_process;;biological_process;;biological_process;;biological_process;;biological_process;;cellular_component;;cellular_component;;cellular_component;;cellular_component;;molecular_function;;molecular_function;;molecular_function;;molecular_function;;	BP:threonine metabolic process;;BP:glycine metabolic process;;BP:response to abscisic acid;;BP:cellular response to anoxia;;BP:response to water deprivation;;BP:L-serine metabolic process;;BP:response to salt stress;;BP:oxidation-reduction process;;BP:glycine betaine biosynthetic process from choline;;CC:cell wall;;CC:cytosol;;CC:peroxisome;;CC:leucoplast;;MF:aminobutyraldehyde dehydrogenase acti…	K00130	betB, gbsA	map00260	Glycine, serine and threonine metabolism	COG1012	C:Energy production and conversion	PAN38563.1	hypothetical protein PAHAL_G00517 [Panicum hallii]	PF00171.19	Aldedh	Aldehyde dehydrogenase family
PH02Gene31481	RecName: Full=Protein SPIRAL1-like 2	GO:0005874;;GO:0005739	cellular_component;;cellular_component;;	CC:microtubule;;CC:mitochondrion;;	K18635	SPR1	------	------	ENOG410XU77;;ENOG410ZC66	S:Function unknown;;	XP_015617790.1	PREDICTED: protein SPIRAL1-like 2 [Oryza sativa Japonica Group]	------	------	------
PH02Gene39698	RecName: Full=Pleiotropic drug resistance protein 5	GO:0006810;;GO:0006200;;GO:0000302;;GO:0055085;;GO:0016021;;GO:0005886;;GO:0042626;;GO:0016887;;GO:0005524	biological_process;;biological_process;;biological_process;;biological_process;;cellular_component;;cellular_component;;molecular_function;;molecular_function;;molecular_function;;	BP:transport;;BP:obsolete ATP catabolic process;;BP:response to reactive oxygen species;;BP:transmembrane transport;;CC:integral component of membrane;;CC:plasma membrane;;MF:ATPase activity, coupled to transmembrane movement of substances;;MF:ATPase activity;;MF:ATP binding;;	------	------	------	------	COG0842	V:Defense mechanisms	EEC82164.1	hypothetical protein OsI_26239 [Oryza sativa Indica Group]	PF01061.21;;PF00005.24;;PF08370.8;;PF13304.3	ABC2_membrane;;ABC_tran;;PDR_assoc;;AAA_21	ABC-2 type transporter;;ABC transporter;;Plant PDR ABC transporter associated;;AAA domain, putative AbiEii toxin, Type IV TA system
PH02Gene17408	RecName: Full=60S ribosomal protein L27a; AltName: Full=Ribosomal protein RPL-27	GO:0042254;;GO:0010229;;GO:0009908;;GO:0006412;;GO:0005730;;GO:0015934;;GO:0022625;;GO:0016020;;GO:0009506;;GO:0003735	biological_process;;biological_process;;biological_process;;biological_process;;cellular_component;;cellular_component;;cellular_component;;cellular_component;;cellular_component;;molecular_function;;	BP:ribosome biogenesis;;BP:inflorescence development;;BP:flower development;;BP:translation;;CC:nucleolus;;CC:large ribosomal subunit;;CC:cytosolic large ribosomal subunit;;CC:membrane;;CC:plasmodesma;;MF:structural constituent of ribosome;;	K02900	RP-L27Ae, RPL27A	map03010	Ribosome	COG0200	J:Translation, ribosomal structure and biogenesis	XP_004951775.1	60S ribosomal protein L27a-2 [Setaria italica]	PF00828.16	Ribosomal_L27A	Ribosomal proteins 50S-L15, 50S-L18e, 60S-L27A
PH02Gene27465	RecName: Full=GATA transcription factor 26	GO:0005488	molecular_function;;	MF:binding;;	------	------	------	------	COG5641	S:Function unknown	XP_021319847.1	GATA transcription factor 26 [Sorghum bicolor]	PF13919.3;;PF00320.24;;PF16550.2	ASXH;;GATA;;RPN13_C	Asx homology domain;;GATA zinc finger;;UCH-binding domain
PH02Gene27108	_	------	------	------	K20241	WDR44, RAB11BP	------	------	ENOG410XQPJ;;ENOG410XSJK	S:Function unknown;;	XP_015636349.1	PREDICTED: WD repeat-containing protein 44 [Oryza sativa Japonica Group]	------	------	------
PH02Gene36424	_	GO:0016311;;GO:0009507;;GO:0016791	biological_process;;cellular_component;;molecular_function;;	BP:dephosphorylation;;CC:chloroplast;;MF:phosphatase activity;;	------	------	------	------	COG0647	G:Carbohydrate transport and metabolism	KXG25470.1	hypothetical protein SORBI_3007G184200 [Sorghum bicolor]	PF13344.3	Hydrolase_6	Haloacid dehalogenase-like hydrolase
PH02Gene42070	RecName: Full=Proliferating cell nuclear antigen	GO:0006468;;GO:0018105;;GO:0006897;;GO:0016055;;GO:0008360;;GO:0009069;;GO:0005737;;GO:0005634;;GO:0004674;;GO:0005524	biological_process;;biological_process;;biological_process;;biological_process;;biological_process;;biological_process;;cellular_component;;cellular_component;;molecular_function;;molecular_function;;	BP:protein phosphorylation;;BP:peptidyl-serine phosphorylation;;BP:endocytosis;;BP:Wnt signaling pathway;;BP:regulation of cell shape;;BP:serine family amino acid metabolic process;;CC:cytoplasm;;CC:nucleus;;MF:protein serine/threonine kinase activity;;MF:ATP binding;;	------	------	------	------	ENOG410XPGP	T:Signal transduction mechanisms	ONM28581.1	Protein kinase family protein [Zea mays]	PF00705.15	PCNA_N	Proliferating cell nuclear antigen, N-terminal domain
PH02Gene04342	RecName: Full=Probable WRKY transcription factor 23; AltName: Full=WRKY DNA-binding protein 23	GO:0006355;;GO:0003700;;GO:0043565	biological_process;;molecular_function;;molecular_function;;	BP:regulation of transcription, DNA-templated;;MF:transcription factor activity, sequence-specific DNA binding;;MF:sequence-specific DNA binding;;	------	------	------	------	ENOG410YJVP;;ENOG410YRNP	K:Transcription;;	KQL13216.1	hypothetical protein SETIT_024841mg, partial [Setaria italica]	PF03106.12	WRKY	WRKY DNA -binding domain
PH02Gene06212	RecName: Full=Serine carboxypeptidase-like 18; Flags: Precursor	GO:0016023;;GO:0006508;;GO:0004185	deleted;;biological_process;;molecular_function;;	old GO;;BP:proteolysis;;MF:serine-type carboxypeptidase activity;;	K16296	SCPL-I	------	------	COG2939	O:Posttranslational modification, protein turnover, chaperones	XP_003560245.1	serine carboxypeptidase-like 18 [Brachypodium distachyon]	PF00450.19	Peptidase_S10	Serine carboxypeptidase
PH02Gene41062	_	GO:0003333;;GO:0016020;;GO:0016021;;GO:0015171	biological_process;;cellular_component;;cellular_component;;molecular_function;;	BP:amino acid transmembrane transport;;CC:membrane;;CC:integral component of membrane;;MF:amino acid transmembrane transporter activity;;	K14209	SLC36A, PAT	------	------	COG0814	E:Amino acid transport and metabolism	XP_015690543.1	PREDICTED: amino acid transporter ANT1-like [Oryza brachyantha]	PF01490.15	Aa_trans	Transmembrane amino acid transporter protein
PH02Gene06795	RecName: Full=Cinnamoyl-CoA reductase 1; Short=AtCCR1; AltName: Full=Protein IRREGULAR XYLEM 4	GO:0009809;;GO:0009805;;GO:0009811;;GO:0055114;;GO:0050662;;GO:0016621;;GO:0003824	biological_process;;biological_process;;biological_process;;biological_process;;molecular_function;;molecular_function;;molecular_function;;	BP:lignin biosynthetic process;;BP:coumarin biosynthetic process;;BP:stilbene biosynthetic process;;BP:oxidation-reduction process;;MF:coenzyme binding;;MF:cinnamoyl-CoA reductase activity;;MF:catalytic activity;;	K09753	CCR	map00940	Phenylpropanoid biosynthesis	COG0451	M:Cell wall/membrane/envelope biogenesis	AKF12262.1	cinnamoyl-CoA reductase [Indosasa hispida]	PF01370.18;;PF01073.16;;PF13460.3;;PF05368.10;;PF16363.2;;PF07993.9;;PF08659.7;;PF00106.22	Epimerase;;3Beta_HSD;;NAD_binding_10;;NmrA;;GDP_Man_Dehyd;;NAD_binding_4;;KR;;adh_short	NAD dependent epimerase/dehydratase family;;3-beta hydroxysteroid dehydrogenase/isomerase family;;NA;;NmrA-like family;;GDP-mannose 4,6 dehydratase;;Male sterility protein;;KR domain;;short chain dehydrogenase
PH02Gene45462	RecName: Full=Rhodanese-like domain-containing protein 9, chloroplastic; AltName: Full=Sulfurtransferase 9; Short=AtStr9; Flags: Precursor	GO:0009535;;GO:0016021;;GO:0009536	cellular_component;;cellular_component;;cellular_component;;	CC:chloroplast thylakoid membrane;;CC:integral component of membrane;;CC:plastid;;	------	------	------	------	ENOG4111KQZ	S:Function unknown	EAZ08414.1	hypothetical protein OsI_30678 [Oryza sativa Indica Group]	PF00581.17	Rhodanese	Rhodanese-like domain
PH02Gene31689	RecName: Full=V-type proton ATPase catalytic subunit A; Short=V-ATPase subunit A; AltName: Full=V-ATPase 69 kDa subunit; AltName: Full=Vacuolar proton pump subunit al	GO:0007030;;GO:0009555;;GO:0015991;;GO:0046034;;GO:0009651;;GO:0006119;;GO:0005794;;GO:0005618;;GO:0000325;;GO:0048046;;GO:0033180;;GO:0009506;;GO:0005886;;GO:0009941;;GO:0046961;;GO:0002020;;GO:0005524	biological_process;;biological_process;;biological_process;;biological_process;;biological_process;;biological_process;;cellular_component;;cellular_component;;cellular_component;;cellular_component;;cellular_component;;cellular_component;;cellular_component;;cellular_component;;molecular_function;;molecular_function;;molecular_function;;	BP:Golgi organization;;BP:pollen development;;BP:ATP hydrolysis coupled proton transport;;BP:ATP metabolic process;;BP:response to salt stress;;BP:oxidative phosphorylation;;CC:Golgi apparatus;;CC:cell wall;;CC:plant-type vacuole;;CC:apoplast;;CC:proton-transporting V-type ATPase, V1 domain;;CC:plasmodesma;;CC:plasma membrane;;CC:chloroplast envelope;;MF:proton-transporting ATPase activity, rotat…	K02145	ATPeV1A, ATP6A	map04145;;map00190	Phagosome;;Oxidative phosphorylation	COG1155	C:Energy production and conversion	XP_002438797.1	V-type proton ATPase catalytic subunit A [Sorghum bicolor]	PF00006.22;;PF16886.2;;PF02874.20	ATP-synt_ab;;ATP-synt_ab_Xtn;;ATP-synt_ab_N	ATP synthase alpha/beta family, nucleotide-binding domain;;ATPsynthase alpha/beta subunit N-term extension;;ATP synthase alpha/beta family, beta-barrel domain
PH02Gene36846	RecName: Full=Putative protein phosphatase 2C 76; Short=OsPP2C76; Flags: Precursor	GO:0006468;;GO:0006470;;GO:0009069;;GO:0004722;;GO:0004674;;GO:0004672;;GO:0005524	biological_process;;biological_process;;biological_process;;molecular_function;;molecular_function;;molecular_function;;molecular_function;;	BP:protein phosphorylation;;BP:protein dephosphorylation;;BP:serine family amino acid metabolic process;;MF:protein serine/threonine phosphatase activity;;MF:protein serine/threonine kinase activity;;MF:protein kinase activity;;MF:ATP binding;;	------	------	------	------	COG0631	T:Signal transduction mechanisms	XP_015617811.1	PREDICTED: uncharacterized protein LOC4350799 isoform X1 [Oryza sativa Japonica Group]	PF00481.18;;PF00069.22;;PF07714.14	PP2C;;Pkinase;;Pkinase_Tyr	Protein phosphatase 2C;;Protein kinase domain;;Protein tyrosine kinase
PH02Gene04573	_	------	------	------	------	------	------	------	ENOG410YB17	S:Function unknown	CDM83195.1	unnamed protein product [Triticum aestivum]	PF02458.12	Transferase	Transferase family
PH02Gene22297	_	------	------	------	------	------	------	------	ENOG41105MC;;ENOG41107XZ;;ENOG410YDKY	S:Function unknown;;	BAD46249.1	hypothetical protein [Oryza sativa Japonica Group]	PF05910.9	DUF868	Plant protein of unknown function
PH02Gene31806	RecName: Full=L-lactate dehydrogenase; Short=LDH	GO:0005975;;GO:0009737;;GO:0019752;;GO:0006534;;GO:0009651;;GO:0044262;;GO:0006096;;GO:0055114;;GO:0006094;;GO:0005737;;GO:0005829;;GO:0005886;;GO:0004459	biological_process;;biological_process;;biological_process;;biological_process;;biological_process;;biological_process;;biological_process;;biological_process;;biological_process;;cellular_component;;cellular_component;;cellular_component;;molecular_function;;	BP:carbohydrate metabolic process;;BP:response to abscisic acid;;BP:carboxylic acid metabolic process;;BP:cysteine metabolic process;;BP:response to salt stress;;BP:cellular carbohydrate metabolic process;;BP:glycolytic process;;BP:oxidation-reduction process;;BP:gluconeogenesis;;CC:cytoplasm;;CC:cytosol;;CC:plasma membrane;;MF:L-lactate dehydrogenase activity;;	K00016	LDH, ldh	map00640;;map00270;;map00620;;map00010	Propanoate metabolism;;Cysteine and methionine metabolism;;Pyruvate metabolism;;Glycolysis / Gluconeogenesis	COG0039	J:Translation, ribosomal structure and biogenesis	XP_006655682.1	PREDICTED: L-lactate dehydrogenase B-like [Oryza brachyantha]	PF00056.20;;PF02866.15	Ldh_1_N;;Ldh_1_C	lactate/malate dehydrogenase, NAD binding domain;;lactate/malate dehydrogenase, alpha/beta C-terminal domain
PH02Gene40755	RecName: Full=Alcohol dehydrogenase-like 6	GO:0055114;;GO:0008270;;GO:0016491	biological_process;;molecular_function;;molecular_function;;	BP:oxidation-reduction process;;MF:zinc ion binding;;MF:oxidoreductase activity;;	K00001	E1.1.1.1, adh	map00350;;map00010;;map00071	Tyrosine metabolism;;Glycolysis / Gluconeogenesis;;Fatty acid degradation	COG1062	S:Function unknown	XP_010235759.1	alcohol dehydrogenase-like 6 isoform X1 [Brachypodium distachyon]	PF08240.9;;PF00107.23	ADH_N;;ADH_zinc_N	Alcohol dehydrogenase GroES-like domain;;Zinc-binding dehydrogenase
PH02Gene30670	RecName: Full=U-box domain-containing protein 25; AltName: Full=Plant U-box protein 25	GO:0016567;;GO:0010200;;GO:0000151;;GO:0016874;;GO:0004842	biological_process;;biological_process;;cellular_component;;molecular_function;;molecular_function;;	BP:protein ubiquitination;;BP:response to chitin;;CC:ubiquitin ligase complex;;MF:ligase activity;;MF:ubiquitin-protein transferase activity;;	------	------	------	------	ENOG410YB5U	O:Posttranslational modification, protein turnover, chaperones	XP_002453962.1	U-box domain-containing protein 26 [Sorghum bicolor]	PF04564.12;;PF11789.5	U-box;;zf-Nse	U-box domain;;Zinc-finger of the MIZ type in Nse subunit
PH02Gene29771	RecName: Full=Thylakoid lumenal 16.5 kDa protein, chloroplastic; Flags: Precursor	GO:0009579;;GO:0009534;;GO:0009536;;GO:0009941;;GO:0009570;;GO:0031977;;GO:0009535;;GO:0044436;;GO:0044434	cellular_component;;cellular_component;;cellular_component;;cellular_component;;cellular_component;;cellular_component;;cellular_component;;cellular_component;;cellular_component;;	CC:thylakoid;;CC:chloroplast thylakoid;;CC:plastid;;CC:chloroplast envelope;;CC:chloroplast stroma;;CC:thylakoid lumen;;CC:chloroplast thylakoid membrane;;CC:thylakoid part;;CC:chloroplast part;;	------	------	------	------	ENOG410XY5M	S:Function unknown	XP_002437556.1	thylakoid lumenal 16.5 kDa protein, chloroplastic [Sorghum bicolor]	------	------	------
PH02Gene42040	RecName: Full=Chlorophyll a-b binding protein CP26, chloroplastic; AltName: Full=LHCB5; AltName: Full=LHCIIc; AltName: Full=Light-harvesting complex II protein 5; Fl	GO:0009637;;GO:0018298;;GO:0009768;;GO:0010196;;GO:0009416;;GO:0010114;;GO:0010218;;GO:0009765;;GO:0009535;;GO:0009941;;GO:0009522;;GO:0016021;;GO:0010287;;GO:0009783;;GO:0005739;;GO:0009517;;GO:0016168;;GO:0031409;;GO:0046872	biological_process;;biological_process;;biological_process;;biological_process;;biological_process;;biological_process;;biological_process;;biological_process;;cellular_component;;cellular_component;;cellular_component;;cellular_component;;cellular_component;;cellular_component;;cellular_component;;cellular_component;;molecular_function;;molecular_function;;molecular_function;;	BP:response to blue light;;BP:protein-chromophore linkage;;BP:photosynthesis, light harvesting in photosystem I;;BP:nonphotochemical quenching;;BP:response to light stimulus;;BP:response to red light;;BP:response to far red light;;BP:photosynthesis, light harvesting;;CC:chloroplast thylakoid membrane;;CC:chloroplast envelope;;CC:photosystem I;;CC:integral component of membrane;;CC:plastoglobule;;…	K08916	LHCB5	map00196	Photosynthesis - antenna proteins	ENOG41110WY	S:Function unknown	ABX47017.1	chloroplast chlorophyll a/b binding protein cab-PhE9 [Phyllostachys edulis]	PF00504.18	Chloroa_b-bind	Chlorophyll A-B binding protein
PH02Gene26167	_	------	------	------	------	------	------	------	------	------	------	------	------	------	------
PH02Gene42385	_	------	------	------	K20477	RGP1	------	------	ENOG410YESN	U:Intracellular trafficking, secretion, and vesicular transport	XP_010230980.1	uncharacterized protein LOC100825290 isoform X2 [Brachypodium distachyon]	PF08737.7	Rgp1	Rgp1
PH02Gene25091	_	GO:0016020	cellular_component;;	CC:membrane;;	------	------	------	------	ENOG4111IF3	S:Function unknown	PAN15225.1	hypothetical protein PAHAL_B04797 [Panicum hallii]	------	------	------
PH02Gene50266	RecName: Full=Syntaxin-121; Short=AtSYP121; AltName: Full=Syntaxin-related protein At-Syr1	GO:0072661;;GO:0006906;;GO:0061025;;GO:0009737;;GO:0009863;;GO:0006887;;GO:0009867;;GO:0051245;;GO:0006886;;GO:0043069;;GO:0072660;;GO:0050832;;GO:0048278;;GO:0010119;;GO:0010363;;GO:0016192;;GO:0010148;;GO:0016021;;GO:0031201;;GO:0012505;;GO:0005886;;GO:0009504;;GO:0009506;;GO:0005802;;GO:0005622;;GO:0005484;;GO:0000149;;GO:0043495	biological_process;;biological_process;;biological_process;;biological_process;;biological_process;;biological_process;;biological_process;;biological_process;;biological_process;;biological_process;;biological_process;;biological_process;;biological_process;;biological_process;;biological_process;;biological_process;;biological_process;;cellular_component;;cellular_component;;cellular_component;…	BP:protein targeting to plasma membrane;;BP:vesicle fusion;;BP:membrane fusion;;BP:response to abscisic acid;;BP:salicylic acid mediated signaling pathway;;BP:exocytosis;;BP:jasmonic acid mediated signaling pathway;;BP:negative regulation of cellular defense response;;BP:intracellular protein transport;;BP:negative regulation of programmed cell death;;BP:maintenance of protein location in plasma …	K08486	STX1B_2_3	map04130	SNARE interactions in vesicular transport	ENOG410XNQC;;ENOG410YG0A;;COG5074	S:Function unknown;;U:Intracellular trafficking, secretion, and vesicular transport	KQK87150.1	hypothetical protein SETIT_033826mg [Setaria italica]	PF00804.22	Syntaxin	Syntaxin
PH02Gene28486	_	------	------	------	------	------	------	------	ENOG411269M	S:Function unknown	XP_003578060.1	uncharacterized protein LOC100845849 [Brachypodium distachyon]	------	------	------
PH02Gene28195	RecName: Full=Alpha-L-fucosidase 2; AltName: Full=Alpha-1,2-fucosidase 2; AltName: Full=Alpha-L-fucosidase 95A; Short=AtFuc95A; AltName: Full=Alpha-L-fucoside fuco	GO:0005975;;GO:0004560	biological_process;;molecular_function;;	BP:carbohydrate metabolic process;;MF:alpha-L-fucosidase activity;;	K15923	AXY8, FUC95A, afcA	map00511	Other glycan degradation	ENOG410XPGV	S:Function unknown	EEC79728.1	hypothetical protein OsI_21058 [Oryza sativa Indica Group]	PF14498.3	Glyco_hyd_65N_2	Glycosyl hydrolase family 65, N-terminal domain
PH02Gene33731	RecName: Full=Phosphoribosylaminoimidazole-succinocarboxamide synthase, chloroplastic; AltName: Full=SAICAR synthetase; Flags: Precursor	GO:0009733;;GO:0006189;;GO:0006164;;GO:0046084;;GO:0006144;;GO:0009570;;GO:0004639;;GO:0004638;;GO:0005524	biological_process;;biological_process;;biological_process;;biological_process;;biological_process;;cellular_component;;molecular_function;;molecular_function;;molecular_function;;	BP:response to auxin;;BP:'de novo' IMP biosynthetic process;;BP:purine nucleotide biosynthetic process;;BP:adenine biosynthetic process;;BP:purine nucleobase metabolic process;;CC:chloroplast stroma;;MF:phosphoribosylaminoimidazolesuccinocarboxamide synthase activity;;MF:phosphoribosylaminoimidazole carboxylase activity;;MF:ATP binding;;	K01923	purC	map00230	Purine metabolism	COG0152	F:Nucleotide transport and metabolism	XP_006660719.1	PREDICTED: phosphoribosylaminoimidazole-succinocarboxamide synthase, chloroplastic [Oryza brachyantha]	PF01259.15;;PF10539.6	SAICAR_synt;;Dev_Cell_Death	SAICAR synthetase;;Development and cell death domain
PH02Gene03153	RecName: Full=GATA transcription factor 12	GO:0009987;;GO:0005488	biological_process;;molecular_function;;	BP:cellular process;;MF:binding;;	------	------	------	------	COG5641	O:Posttranslational modification, protein turnover, chaperones	XP_020159804.1	uncharacterized protein LOC109745076 [Aegilops tauschii subsp. tauschii]	PF00320.24	GATA	GATA zinc finger
PH02Gene33428	RecName: Full=GTP-binding protein SAR1A	GO:0006886;;GO:0016192;;GO:0005794;;GO:0005783;;GO:0019898;;GO:0009507;;GO:0005886;;GO:0005829;;GO:0005525	biological_process;;biological_process;;cellular_component;;cellular_component;;cellular_component;;cellular_component;;cellular_component;;cellular_component;;molecular_function;;	BP:intracellular protein transport;;BP:vesicle-mediated transport;;CC:Golgi apparatus;;CC:endoplasmic reticulum;;CC:extrinsic component of membrane;;CC:chloroplast;;CC:plasma membrane;;CC:cytosol;;MF:GTP binding;;	K07953	SAR1	map04141	Protein processing in endoplasmic reticulum	ENOG410YIKI	U:Intracellular trafficking, secretion, and vesicular transport	XP_020102213.1	GTP-binding protein SAR1A-like [Ananas comosus]	PF00025.18	Arf	ADP-ribosylation factor family
PH02Gene43757	_	GO:0005737	cellular_component;;	CC:cytoplasm;;	------	------	------	------	ENOG41107QC;;ENOG41108SF;;COG0657;;ENOG41107P7;;ENOG411206Y	S:Function unknown;;I:Lipid transport and metabolism;;S:Function unknown;;S:Function unknown	PNT67308.1	hypothetical protein BRADI_3g24433v3, partial [Brachypodium distachyon]	------	------	------
PH02Gene27372	RecName: Full=Pyridine nucleotide-disulfide oxidoreductase domain-containing protein 2	GO:0055114;;GO:0005739;;GO:0005507;;GO:0016491	biological_process;;cellular_component;;molecular_function;;molecular_function;;	BP:oxidation-reduction process;;CC:mitochondrion;;MF:copper ion binding;;MF:oxidoreductase activity;;	------	------	------	------	COG1233	Q:Secondary metabolites biosynthesis, transport and catabolism	XP_003576314.2	pyridine nucleotide-disulfide oxidoreductase domain-containing protein 2 isoform X1 [Brachypodium distachyon]	PF01593.21;;PF13450.3;;PF01266.21;;PF12831.4;;PF07992.11;;PF01946.14;;PF00890.21;;PF00070.24	Amino_oxidase;;NAD_binding_8;;DAO;;FAD_oxidored;;Pyr_redox_2;;Thi4;;FAD_binding_2;;Pyr_redox	Flavin containing amine oxidoreductase;;NA;;FAD dependent oxidoreductase;;FAD dependent oxidoreductase;;Pyridine nucleotide-disulphide oxidoreductase;;Thi4 family;;FAD binding domain;;Pyridine nucleotide-disulphide oxidoreductase
PH02Gene33252	_	GO:0008152;;GO:0009536;;GO:0005739;;GO:0016787	biological_process;;cellular_component;;cellular_component;;molecular_function;;	BP:metabolic process;;CC:plastid;;CC:mitochondrion;;MF:hydrolase activity;;	------	------	------	------	COG0637	S:Function unknown	EAZ31601.1	hypothetical protein OsJ_15743 [Oryza sativa Japonica Group]	PF13419.3;;PF00702.23;;PF13242.3	HAD_2;;Hydrolase;;Hydrolase_like	Haloacid dehalogenase-like hydrolase;;haloacid dehalogenase-like hydrolase;;HAD-hyrolase-like
PH02Gene51283	RecName: Full=U-box domain-containing protein 25; AltName: Full=Plant U-box protein 25	GO:0016567;;GO:0010200;;GO:0000151;;GO:0016874;;GO:0004842	biological_process;;biological_process;;cellular_component;;molecular_function;;molecular_function;;	BP:protein ubiquitination;;BP:response to chitin;;CC:ubiquitin ligase complex;;MF:ligase activity;;MF:ubiquitin-protein transferase activity;;	------	------	------	------	ENOG410YB5U	O:Posttranslational modification, protein turnover, chaperones	XP_002453962.1	U-box domain-containing protein 26 [Sorghum bicolor]	PF04564.12;;PF11789.5	U-box;;zf-Nse	U-box domain;;Zinc-finger of the MIZ type in Nse subunit
PH02Gene22743	RecName: Full=TGACG-sequence-specific DNA-binding protein TGA-1B; Short=TGA1b; AltName: Full=HSBF	GO:0042538;;GO:0006355;;GO:0045449;;GO:0045893;;GO:0005783;;GO:0016021;;GO:0016020;;GO:0005667;;GO:0005634;;GO:0043565;;GO:0003700	biological_process;;biological_process;;deleted;;biological_process;;cellular_component;;cellular_component;;cellular_component;;cellular_component;;cellular_component;;molecular_function;;molecular_function;;	BP:hyperosmotic salinity response;;BP:regulation of transcription, DNA-templated;;BP:old GO;;BP:positive regulation of transcription, DNA-templated;;CC:endoplasmic reticulum;;CC:integral component of membrane;;CC:membrane;;CC:transcription factor complex;;CC:nucleus;;MF:sequence-specific DNA binding;;MF:transcription factor activity, sequence-specific DNA binding;;	------	------	------	------	ENOG410XUDS	K:Transcription	XP_003568456.1	bZIP transcription factor 39 [Brachypodium distachyon]	PF00170.18;;PF07716.12	bZIP_1;;bZIP_2	bZIP transcription factor;;Basic region leucine zipper
PH02Gene48554	RecName: Full=LRR receptor-like serine/threonine-protein kinase GSO1; AltName: Full=Protein GASSHO 1; Flags: Precursor	GO:0016023;;GO:0016021	deleted;;cellular_component;;	old GO;;CC:integral component of membrane;;	------	------	------	------	COG4886	S:Function unknown	PUZ74931.1	hypothetical protein GQ55_1G106300 [Panicum hallii var. hallii]	PF13855.3;;PF12799.4;;PF08263.9	LRR_8;;LRR_4;;LRRNT_2	Leucine rich repeat;;Leucine Rich repeats;;Leucine rich repeat N-terminal domain
PH02Gene31160	RecName: Full=Probable indole-3-pyruvate monooxygenase YUCCA3; AltName: Full=Flavin-containing monooxygenase YUCCA3	GO:0009742;;GO:0009684;;GO:0009414;;GO:0055114;;GO:0016021;;GO:0004497;;GO:0050660;;GO:0004499;;GO:0050661;;GO:0016491	biological_process;;biological_process;;biological_process;;biological_process;;cellular_component;;molecular_function;;molecular_function;;molecular_function;;molecular_function;;molecular_function;;	BP:brassinosteroid mediated signaling pathway;;BP:indoleacetic acid biosynthetic process;;BP:response to water deprivation;;BP:oxidation-reduction process;;CC:integral component of membrane;;MF:monooxygenase activity;;MF:flavin adenine dinucleotide binding;;MF:N,N-dimethylaniline monooxygenase activity;;MF:NADP binding;;MF:oxidoreductase activity;;	K11816	YUCCA	map00380	Tryptophan metabolism	COG2072	P:Inorganic ion transport and metabolism	XP_020191149.1	probable indole-3-pyruvate monooxygenase YUCCA9 [Aegilops tauschii subsp. tauschii]	PF00743.16;;PF13738.3;;PF13434.3;;PF07992.11;;PF01494.16;;PF13450.3	FMO-like;;Pyr_redox_3;;K_oxygenase;;Pyr_redox_2;;FAD_binding_3;;NAD_binding_8	Flavin-binding monooxygenase-like;;Pyridine nucleotide-disulphide oxidoreductase;;L-lysine 6-monooxygenase;;Pyridine nucleotide-disulphide oxidoreductase;;FAD binding domain;;NA
PH02Gene33954	RecName: Full=Abscisic acid receptor PYL1; AltName: Full=ABI1-binding protein 6; AltName: Full=PYR1-like protein 1; AltName: Full=Regulatory components of ABA recep	GO:0009738;;GO:0080163;;GO:0007165;;GO:0005737;;GO:0005634;;GO:0004864;;GO:0004872;;GO:0042803;;GO:0010427	biological_process;;biological_process;;biological_process;;cellular_component;;cellular_component;;molecular_function;;molecular_function;;molecular_function;;molecular_function;;	BP:abscisic acid-activated signaling pathway;;BP:regulation of protein serine/threonine phosphatase activity;;BP:signal transduction;;CC:cytoplasm;;CC:nucleus;;MF:protein phosphatase inhibitor activity;;MF:receptor activity;;MF:protein homodimerization activity;;MF:abscisic acid binding;;	K14496	PYL	map04016;;map04075	MAPK signaling pathway - plant;;Plant hormone signal transduction	ENOG410YDHK	S:Function unknown	BAJ94442.1	predicted protein [Hordeum vulgare subsp. vulgare]	PF10604.6	Polyketide_cyc2	Polyketide cyclase / dehydrase and lipid transport
PH02Gene12387	_	GO:0006351;;GO:0009536;;GO:0000785;;GO:0003682;;GO:0003677	biological_process;;cellular_component;;cellular_component;;molecular_function;;molecular_function;;	BP:transcription, DNA-templated;;CC:plastid;;CC:chromatin;;MF:chromatin binding;;MF:DNA binding;;	------	------	------	------	ENOG410YG61	S:Function unknown	PAN49850.1	hypothetical protein PAHAL_D02376 [Panicum hallii]	------	------	------
PH02Gene31108	RecName: Full=Helicase protein MOM1; AltName: Full=Protein MAINTENANCE OF METHYLATION; AltName: Full=Protein MORPHEUS MOLECULE 1	GO:0046872;;GO:0003676	molecular_function;;molecular_function;;	MF:metal ion binding;;MF:nucleic acid binding;;	------	------	------	------	COG0553;;ENOG41115ET	L:Replication, recombination and repair;;S:Function unknown	EEC72334.1	hypothetical protein OsI_05543 [Oryza sativa Indica Group]	PF00385.21;;PF00176.20;;PF13771.3	Chromo;;SNF2_N;;zf-HC5HC2H	Chromo;;SNF2 family N-terminal domain;;PHD-like zinc-binding domain
PH02Gene18679	_	GO:0005886;;GO:0008270	cellular_component;;molecular_function;;	CC:plasma membrane;;MF:zinc ion binding;;	------	------	------	------	COG2304	S:Function unknown	PNT69082.1	hypothetical protein BRADI_3g48921v3 [Brachypodium distachyon]	PF00092.25;;PF14624.3;;PF13768.3;;PF13519.3;;PF05762.11;;PF13639.3;;PF17123.2;;PF12678.4;;PF13923.3;;PF00097.22;;PF14569.3;;PF12861.4;;PF13445.3;;PF14634.3;;PF13920.3	VWA;;Vwaint;;VWA_3;;VWA_2;;VWA_CoxE;;zf-RING_2;;zf-RING_11;;zf-rbx1;;zf-C3HC4_2;;zf-C3HC4;;zf-UDP;;zf-ANAPC11;;zf-RING_UBOX;;zf-RING_5;;zf-C3HC4_3	von Willebrand factor type A domain;;VWA / Hh protein intein-like;;von Willebrand factor type A domain;;von Willebrand factor type A domain;;VWA domain containing CoxE-like protein;;Ring finger domain;;RING-like zinc finger;;RING-H2 zinc finger domain;;Zinc finger, C3HC4 type;;Zinc finger, C3HC4 type;;Zinc-binding RING-finger;;Anaphase-promoting complex subunit 11 RING-H2 finger;;RING-type zinc-f…
PH02Gene05229	_	------	------	------	------	------	------	------	------	------	------	------	------	------	------
PH02Gene25624	_	GO:0009570;;GO:0009536	cellular_component;;cellular_component;;	CC:chloroplast stroma;;CC:plastid;;	------	------	------	------	ENOG410XSX5	S:Function unknown	XP_003563579.1	uncharacterized protein LOC100841407 [Brachypodium distachyon]	------	------	------
PH02Gene34379	RecName: Full=Protein transport protein Sec61 subunit beta	GO:0006886;;GO:0005794;;GO:0005784;;GO:0016021;;GO:0005886	biological_process;;cellular_component;;cellular_component;;cellular_component;;cellular_component;;	BP:intracellular protein transport;;CC:Golgi apparatus;;CC:Sec61 translocon complex;;CC:integral component of membrane;;CC:plasma membrane;;	K09481	SEC61B, SBH2	map03060;;map04145;;map04141	Protein export;;Phagosome;;Protein processing in endoplasmic reticulum	ENOG4111UAR	U:Intracellular trafficking, secretion, and vesicular transport	PUZ43364.1	hypothetical protein GQ55_8G003100 [Panicum hallii var. hallii]	PF03911.13	Sec61_beta	Sec61beta family
PH02Gene08380	RecName: Full=CTD small phosphatase-like protein 2; Short=CTDSP-like 2	GO:0016311;;GO:0006470;;GO:0005737;;GO:0008287;;GO:0005634;;GO:0000775;;GO:0016791;;GO:0008420;;GO:0004721	biological_process;;biological_process;;cellular_component;;cellular_component;;cellular_component;;cellular_component;;molecular_function;;molecular_function;;molecular_function;;	BP:dephosphorylation;;BP:protein dephosphorylation;;CC:cytoplasm;;CC:protein serine/threonine phosphatase complex;;CC:nucleus;;CC:chromosome, centromeric region;;MF:phosphatase activity;;MF:CTD phosphatase activity;;MF:phosphoprotein phosphatase activity;;	K17616	CTDSPL2	------	------	COG5190	K:Transcription	XP_006650898.1	PREDICTED: CTD small phosphatase-like protein 2 [Oryza brachyantha]	PF03031.15	NIF	NLI interacting factor-like phosphatase
PH02Gene24132	_	------	------	------	------	------	------	------	------	------	------	------	------	------	------
PH02Gene27722	RecName: Full=Chloroplastic group IIA intron splicing facilitator CRS1, chloroplastic; AltName: Full=Chloroplastic RNA splicing factor 1; AltName: Full=Protein CHLO	GO:0009536;;GO:0003723	cellular_component;;molecular_function;;	CC:plastid;;MF:RNA binding;;	------	------	------	------	ENOG410YBDA;;ENOG410XS9D;;ENOG410XQZ0	S:Function unknown;;A:RNA processing and modification	XP_020184420.1	CRM-domain containing factor CFM3, chloroplastic/mitochondrial-like [Aegilops tauschii subsp. tauschii]	PF01985.18	CRS1_YhbY	CRS1 / YhbY
PH02Gene48188	RecName: Full=KDEL-tailed cysteine endopeptidase CEP1; AltName: Full=Cysteine proteinase CP56; Short=AtCP56; Flags: Precursor	GO:0010623;;GO:0006508;;GO:0007568;;GO:0010282;;GO:0008234	biological_process;;biological_process;;biological_process;;cellular_component;;molecular_function;;	BP:programmed cell death involved in cell development;;BP:proteolysis;;BP:aging;;CC:senescence-associated vacuole;;MF:cysteine-type peptidase activity;;	------	------	------	------	COG4870	O:Posttranslational modification, protein turnover, chaperones	OEL16688.1	Senescence-specific cysteine protease SAG39 [Dichanthelium oligosanthes]	PF00112.20;;PF08246.9;;PF03051.12	Peptidase_C1;;Inhibitor_I29;;Peptidase_C1_2	Papain family cysteine protease;;Cathepsin propeptide inhibitor domain;;Peptidase C1-like family
PH02Gene36538	RecName: Full=Arogenate dehydratase/prephenate dehydratase 6, chloroplastic; Short=AtADT6; Short=AtPDT6; Flags: Precursor	GO:0006571;;GO:0000162;;GO:0010244;;GO:0080167;;GO:0009094;;GO:0009536;;GO:0009570;;GO:0005829;;GO:0004664;;GO:0019274;;GO:0047769;;GO:0016597	biological_process;;biological_process;;biological_process;;biological_process;;biological_process;;cellular_component;;cellular_component;;cellular_component;;molecular_function;;deleted;;molecular_function;;molecular_function;;	BP:tyrosine biosynthetic process;;BP:tryptophan biosynthetic process;;BP:response to low fluence blue light stimulus by blue low-fluence system;;BP:response to karrikin;;BP:L-phenylalanine biosynthetic process;;CC:plastid;;CC:chloroplast stroma;;CC:cytosol;;MF:prephenate dehydratase activity;;MF:old GO;;MF:arogenate dehydratase activity;;MF:amino acid binding;;	K05359	ADT, PDT	map00400	Phenylalanine, tyrosine and tryptophan biosynthesis	COG0077	E:Amino acid transport and metabolism	OEL19747.1	Arogenate dehydratase/prephenate dehydratase 6, chloroplastic [Dichanthelium oligosanthes]	PF00800.15	PDT	Prephenate dehydratase
PH02Gene33791	RecName: Full=Uncharacterized protein C5orf42 homolog	------	------	------	------	------	------	------	------	------	------	------	------	------	------
PH02Gene26466	RecName: Full=Probable mediator of RNA polymerase II transcription subunit 26c	GO:0006448;;GO:0006351;;GO:0006368;;GO:0005840;;GO:0005634;;GO:0070449;;GO:0005829;;GO:0003677;;GO:0003746	biological_process;;biological_process;;biological_process;;cellular_component;;cellular_component;;cellular_component;;cellular_component;;molecular_function;;molecular_function;;	BP:regulation of translational elongation;;BP:transcription, DNA-templated;;BP:transcription elongation from RNA polymerase II promoter;;CC:ribosome;;CC:nucleus;;CC:elongin complex;;CC:cytosol;;MF:DNA binding;;MF:translation elongation factor activity;;	------	------	------	------	ENOG411201A	S:Function unknown	XP_015620788.1	PREDICTED: probable mediator of RNA polymerase II transcription subunit 26c [Oryza sativa Japonica Group]	PF08711.8	Med26	TFIIS helical bundle-like domain
PH02Gene50812	RecName: Full=Tryptophan aminotransferase-related protein 2	GO:0016023;;GO:0005829	deleted;;cellular_component;;	old GO;;CC:cytosol;;	------	------	------	------	ENOG41120PM	S:Function unknown	XP_015639353.1	PREDICTED: protein transport protein SEC31 [Oryza sativa Japonica Group]	PF04864.10;;PF07223.8	Alliinase_C;;DUF1421	Allinase;;Protein of unknown function
PH02Gene18045	_	GO:0005634;;GO:0008270	cellular_component;;molecular_function;;	CC:nucleus;;MF:zinc ion binding;;	------	------	------	------	------	------	PUZ67991.1	hypothetical protein GQ55_3G478700 [Panicum hallii var. hallii]	PF08783.8	DWNN	DWNN domain
PH02Gene39431	RecName: Full=DNA-directed RNA polymerase III subunit RPC6; Short=RNA polymerase III subunit C6; AltName: Full=C34; AltName: Full=DNA-directed RNA polymerase III 36 k	GO:0032774;;GO:0006206;;GO:0006144;;GO:0006351;;GO:0006359;;GO:0005730;;GO:0005666;;GO:0009507;;GO:0003677;;GO:0001056;;GO:0003899	biological_process;;biological_process;;biological_process;;biological_process;;biological_process;;cellular_component;;cellular_component;;cellular_component;;molecular_function;;molecular_function;;molecular_function;;	BP:RNA biosynthetic process;;BP:pyrimidine nucleobase metabolic process;;BP:purine nucleobase metabolic process;;BP:transcription, DNA-templated;;BP:regulation of transcription from RNA polymerase III promoter;;CC:nucleolus;;CC:DNA-directed RNA polymerase III complex;;CC:chloroplast;;MF:DNA binding;;MF:RNA polymerase III activity;;MF:DNA-directed RNA polymerase activity;;	K03025	RPC6, POLR3F	map03020	RNA polymerase	COG5111	K:Transcription	XP_020193150.1	DNA-directed RNA polymerase III subunit RPC6 [Aegilops tauschii subsp. tauschii]	PF05158.9	RNA_pol_Rpc34	RNA polymerase Rpc34 subunit
PH02Gene45699	RecName: Full=Putative polyketide hydroxylase	GO:0055114;;GO:0071949;;GO:0016491	biological_process;;molecular_function;;molecular_function;;	BP:oxidation-reduction process;;MF:FAD binding;;MF:oxidoreductase activity;;	------	------	------	------	COG0654;;COG0654	I:Lipid transport and metabolism;;Q:Secondary metabolites biosynthesis, transport and catabolism	BAK07578.1	predicted protein [Hordeum vulgare subsp. vulgare]	PF01494.16;;PF07992.11;;PF13450.3;;PF00070.24	FAD_binding_3;;Pyr_redox_2;;NAD_binding_8;;Pyr_redox	FAD binding domain;;Pyridine nucleotide-disulphide oxidoreductase;;NA;;Pyridine nucleotide-disulphide oxidoreductase
PH02Gene24161	_	------	------	------	------	------	------	------	------	------	------	------	------	------	------
PH02Gene04546	RecName: Full=ADP-ribosylation factor 1; Short=AtARF1	GO:0007264;;GO:0046686;;GO:0005794;;GO:0005829;;GO:0005774;;GO:0005886;;GO:0005622;;GO:0009506;;GO:0005507;;GO:0005525	biological_process;;biological_process;;cellular_component;;cellular_component;;cellular_component;;cellular_component;;cellular_component;;cellular_component;;molecular_function;;molecular_function;;	BP:small GTPase mediated signal transduction;;BP:response to cadmium ion;;CC:Golgi apparatus;;CC:cytosol;;CC:vacuolar membrane;;CC:plasma membrane;;CC:intracellular;;CC:plasmodesma;;MF:copper ion binding;;MF:GTP binding;;	K07937	ARF1	map04144	Endocytosis	COG1100	S:Function unknown	AAB71955.1	putative ADP-ribolylation factor [Arabidopsis thaliana]	PF00025.18	Arf	ADP-ribosylation factor family
PH02Gene05442	_	GO:0006260;;GO:0006261;;GO:0071897;;GO:0042575;;GO:0003887;;GO:0003677	biological_process;;biological_process;;biological_process;;cellular_component;;molecular_function;;molecular_function;;	BP:DNA replication;;BP:DNA-dependent DNA replication;;BP:DNA biosynthetic process;;CC:DNA polymerase complex;;MF:DNA-directed DNA polymerase activity;;MF:DNA binding;;	K07053	E3.1.3.97	------	------	COG0613	S:Function unknown	KQK92181.1	hypothetical protein SETIT_036616mg [Setaria italica]	------	------	------
PH02Gene25406	RecName: Full=Mitochondrial dicarboxylate/tricarboxylate transporter DTC; AltName: Full=Dicarboxylate/tricarboxylate carrier	GO:0006810;;GO:0006412;;GO:0006835;;GO:0035674;;GO:0055085;;GO:0009941;;GO:0005618;;GO:0005774;;GO:0016021;;GO:0005739;;GO:0009506;;GO:0003735;;GO:0005310;;GO:0015142	biological_process;;biological_process;;biological_process;;biological_process;;biological_process;;cellular_component;;cellular_component;;cellular_component;;cellular_component;;cellular_component;;cellular_component;;molecular_function;;molecular_function;;molecular_function;;	BP:transport;;BP:translation;;BP:dicarboxylic acid transport;;BP:tricarboxylic acid transmembrane transport;;BP:transmembrane transport;;CC:chloroplast envelope;;CC:cell wall;;CC:vacuolar membrane;;CC:integral component of membrane;;CC:mitochondrion;;CC:plasmodesma;;MF:structural constituent of ribosome;;MF:dicarboxylic acid transmembrane transporter activity;;MF:tricarboxylic acid transmembrane …	K15104	SLC25A11, OGC	------	------	ENOG410XQHU	S:Function unknown	XP_015697756.1	PREDICTED: mitochondrial dicarboxylate/tricarboxylate transporter DTC-like [Oryza brachyantha]	PF00153.24	Mito_carr	Mitochondrial carrier protein
PH02Gene39475	_	GO:0080142;;GO:0006355;;GO:0006950;;GO:0045449;;GO:0010112;;GO:0005634;;GO:0005667;;GO:0043565;;GO:0003700;;GO:0005516	biological_process;;biological_process;;biological_process;;deleted;;biological_process;;cellular_component;;cellular_component;;molecular_function;;molecular_function;;molecular_function;;	BP:regulation of salicylic acid biosynthetic process;;BP:regulation of transcription, DNA-templated;;BP:response to stress;;BP:old GO;;BP:regulation of systemic acquired resistance;;CC:nucleus;;CC:transcription factor complex;;MF:sequence-specific DNA binding;;MF:transcription factor activity, sequence-specific DNA binding;;MF:calmodulin binding;;	------	------	------	------	ENOG410Y9AX	S:Function unknown	OEL16242.1	Calmodulin-binding protein 60 B [Dichanthelium oligosanthes]	PF07887.8	Calmodulin_bind	Calmodulin binding protein-like
PH02Gene13339	RecName: Full=Pentatricopeptide repeat-containing protein MRL1, chloroplastic; AltName: Full=Protein MATURATION OF RBCL 1; Short=AtMRL1; Flags: Precursor	------	------	------	------	------	------	------	ENOG410Z7Z7	S:Function unknown	XP_020088204.1	pentatricopeptide repeat-containing protein MRL1, chloroplastic [Ananas comosus]	PF13041.3;;PF13812.3;;PF12854.4;;PF01535.17	PPR_2;;PPR_3;;PPR_1;;PPR	PPR repeat family;;Pentatricopeptide repeat domain;;PPR repeat;;PPR repeat
PH02Gene00329	RecName: Full=Endoglucanase 13; AltName: Full=Endo-1,4-beta glucanase 13; AltName: Full=OsGLU6; Flags: Precursor	GO:0005975;;GO:0030245;;GO:0005576;;GO:0008810;;GO:0030246;;GO:0004553	biological_process;;biological_process;;cellular_component;;molecular_function;;molecular_function;;molecular_function;;	BP:carbohydrate metabolic process;;BP:cellulose catabolic process;;CC:extracellular region;;MF:cellulase activity;;MF:carbohydrate binding;;MF:hydrolase activity, hydrolyzing O-glycosyl compounds;;	------	------	------	------	ENOG410XPC9	G:Carbohydrate transport and metabolism	PUZ49487.1	hypothetical protein GQ55_7G330100 [Panicum hallii var. hallii]	PF00759.16;;PF09478.7	Glyco_hydro_9;;CBM49	Glycosyl hydrolase family 9;;Carbohydrate binding domain CBM49
PH02Gene22122	RecName: Full=GTPase Der; AltName: Full=GTP-binding protein EngA	GO:0005525	molecular_function;;	MF:GTP binding;;	------	------	------	------	COG1160	S:Function unknown	EES02221.1	hypothetical protein SORBI_3003G012000 [Sorghum bicolor]	PF01926.20;;PF14714.3;;PF02421.15;;PF00009.24;;PF04548.13;;PF08477.10;;PF00071.19	MMR_HSR1;;KH_dom-like;;FeoB_N;;GTP_EFTU;;AIG1;;Roc;;Ras	50S ribosome-binding GTPase;;KH-domain-like of EngA bacterial GTPase enzymes, C-terminal;;Ferrous iron transport protein B;;Elongation factor Tu GTP binding domain;;AIG1 family;;Ras of Complex, Roc, domain of DAPkinase;;Ras family
PH02Gene05774	RecName: Full=Exocyst complex component EXO70B1; Short=AtExo70b1; AltName: Full=Exocyst subunit Exo70 family protein B1	GO:0006887;;GO:0000145	biological_process;;cellular_component;;	BP:exocytosis;;CC:exocyst;;	K07195	EXOC7, EXO70	------	------	ENOG410YIGI	S:Function unknown	EEE55911.1	hypothetical protein OsJ_04582 [Oryza sativa Japonica Group]	PF03081.12	Exo70	Exo70 exocyst complex subunit
PH02Gene27621	_	------	------	------	------	------	------	------	ENOG410YGG3	K:Transcription	XP_015646776.1	PREDICTED: transcription factor RF2b-like [Oryza sativa Japonica Group]	------	------	------
PH02Gene34599	RecName: Full=Ubiquitin-like-specific protease 1C; AltName: Full=Protein OVERLY TOLERANT TO SALT 2	GO:0006508;;GO:0008234	biological_process;;molecular_function;;	BP:proteolysis;;MF:cysteine-type peptidase activity;;	K16287	ULP1C_D	------	------	COG5160	O:Posttranslational modification, protein turnover, chaperones	XP_015635087.1	PREDICTED: ubiquitin-like-specific protease 1D [Oryza sativa Japonica Group]	PF02902.16	Peptidase_C48	Ulp1 protease family, C-terminal catalytic domain
PH02Gene44762	_	GO:0016023	deleted;;	old GO;;	------	------	------	------	ENOG4111IUD;;ENOG4111I5H	S:Function unknown;;	EMS65358.1	hypothetical protein TRIUR3_33397 [Triticum urartu]	PF04450.9	BSP	Peptidase of plants and bacteria
PH02Gene29145	_	GO:0048255;;GO:0009536;;GO:0016740	biological_process;;cellular_component;;molecular_function;;	BP:mRNA stabilization;;CC:plastid;;MF:transferase activity;;	------	------	------	------	ENOG410Z7Z7	S:Function unknown	PAN48000.1	hypothetical protein PAHAL_J00374 [Panicum hallii]	PF13041.3	PPR_2	PPR repeat family
PH02Gene18702	_	GO:0016772;;GO:0005488	molecular_function;;molecular_function;;	MF:transferase activity, transferring phosphorus-containing groups;;MF:binding;;	------	------	------	------	ENOG410Y06C;;COG0515;;ENOG41105WR	S:Function unknown;;T:Signal transduction mechanisms;;S:Function unknown	XP_015635464.1	PREDICTED: probable carbohydrate esterase At4g34215 [Oryza sativa Japonica Group]	PF13947.3	GUB_WAK_bind	Wall-associated receptor kinase galacturonan-binding
PH02Gene33175	_	------	------	------	------	------	------	------	ENOG4111H6S	S:Function unknown	XP_004981200.1	methyltransferase-like protein 23 [Setaria italica]	PF10294.6	Methyltransf_16	Lysine methyltransferase
PH02Gene47213	RecName: Full=Guanosine nucleotide diphosphate dissociation inhibitor 1; Short=AtGDI1	GO:0050790;;GO:0048227;;GO:0015031;;GO:0007264;;GO:0055114;;GO:0005829;;GO:0005622;;GO:0048046;;GO:0009506;;GO:0005093;;GO:0016491	biological_process;;biological_process;;biological_process;;biological_process;;biological_process;;cellular_component;;cellular_component;;cellular_component;;cellular_component;;molecular_function;;molecular_function;;	BP:regulation of catalytic activity;;BP:plasma membrane to endosome transport;;BP:protein transport;;BP:small GTPase mediated signal transduction;;BP:oxidation-reduction process;;CC:cytosol;;CC:intracellular;;CC:apoplast;;CC:plasmodesma;;MF:Rab GDP-dissociation inhibitor activity;;MF:oxidoreductase activity;;	K17255	GDI1_2	------	------	COG5044	O:Posttranslational modification, protein turnover, chaperones	AQK93742.1	Guanosine nucleotide diphosphate dissociation inhibitor 2 [Zea mays]	PF00996.15	GDI	GDP dissociation inhibitor
PH02Gene51213	_	GO:0080142;;GO:0006355;;GO:0006950;;GO:0045449;;GO:0010112;;GO:0005634;;GO:0005667;;GO:0043565;;GO:0003700;;GO:0005516	biological_process;;biological_process;;biological_process;;deleted;;biological_process;;cellular_component;;cellular_component;;molecular_function;;molecular_function;;molecular_function;;	BP:regulation of salicylic acid biosynthetic process;;BP:regulation of transcription, DNA-templated;;BP:response to stress;;BP:old GO;;BP:regulation of systemic acquired resistance;;CC:nucleus;;CC:transcription factor complex;;MF:sequence-specific DNA binding;;MF:transcription factor activity, sequence-specific DNA binding;;MF:calmodulin binding;;	------	------	------	------	ENOG410Y9AX	S:Function unknown	OEL16242.1	Calmodulin-binding protein 60 B [Dichanthelium oligosanthes]	PF07887.8	Calmodulin_bind	Calmodulin binding protein-like
PH02Gene07812	RecName: Full=Zinc finger CCCH domain-containing protein 13	GO:0005509	molecular_function;;	MF:calcium ion binding;;	------	------	------	------	ENOG410Z0UJ;;ENOG41129MM;;ENOG4111FW4	D:Cell cycle control, cell division, chromosome partitioning;;S:Function unknown;;S:Function unknown	BAK05077.1	predicted protein [Hordeum vulgare subsp. vulgare]	PF14443.3	DBC1	DBC1
PH02Gene17904	RecName: Full=UDP-galactose transporter 2; Short=At-UDP-GalT2	GO:1901679;;GO:0015783;;GO:0015780;;GO:0015786;;GO:0009624;;GO:0090480;;GO:0072334;;GO:0005793;;GO:0005794;;GO:0016021;;GO:0005338;;GO:0005460;;GO:0005459;;GO:0005457	biological_process;;biological_process;;biological_process;;biological_process;;biological_process;;biological_process;;biological_process;;cellular_component;;cellular_component;;cellular_component;;molecular_function;;molecular_function;;molecular_function;;molecular_function;;	BP:nucleotide transmembrane transport;;BP:GDP-fucose transport;;BP:nucleotide-sugar transport;;BP:UDP-glucose transport;;BP:response to nematode;;BP:purine nucleotide-sugar transmembrane transport;;BP:UDP-galactose transmembrane transport;;CC:endoplasmic reticulum-Golgi intermediate compartment;;CC:Golgi apparatus;;CC:integral component of membrane;;MF:nucleotide-sugar transmembrane transporter a…	------	------	------	------	ENOG410XP1S	S:Function unknown	XP_004958132.1	UDP-rhamnose/UDP-galactose transporter 2 [Setaria italica]	PF03151.13;;PF08449.8;;PF00892.17	TPT;;UAA;;EamA	Triose-phosphate Transporter family;;UAA transporter family;;EamA-like transporter family
PH02Gene02239	RecName: Full=Putative glucose-6-phosphate 1-epimerase; AltName: Full=Putative D-hexose-6-phosphate mutarotase; AltName: Full=Putative apospory-associated protein C	GO:0005975;;GO:0016020;;GO:0030246;;GO:0016853	biological_process;;cellular_component;;molecular_function;;molecular_function;;	BP:carbohydrate metabolic process;;CC:membrane;;MF:carbohydrate binding;;MF:isomerase activity;;	K01792	E5.1.3.15	map00010	Glycolysis / Gluconeogenesis	COG0676	G:Carbohydrate transport and metabolism	XP_004976707.1	putative glucose-6-phosphate 1-epimerase isoform X1 [Setaria italica]	PF01263.17	Aldose_epim	Aldose 1-epimerase
PH02Gene43951	RecName: Full=Cysteine desulfurase 2, chloroplastic; AltName: Full=NIFS-like protein; AltName: Full=Plastid sufS-like protein; AltName: Full=Protein AtCpNifS; AltNa	GO:0018283;;GO:0010269;;GO:0006534;;GO:0001887;;GO:0009507;;GO:0030170;;GO:0003824;;GO:0009000;;GO:0031071	biological_process;;biological_process;;biological_process;;biological_process;;cellular_component;;molecular_function;;molecular_function;;molecular_function;;molecular_function;;	BP:iron incorporation into metallo-sulfur cluster;;BP:response to selenium ion;;BP:cysteine metabolic process;;BP:selenium compound metabolic process;;CC:chloroplast;;MF:pyridoxal phosphate binding;;MF:catalytic activity;;MF:selenocysteine lyase activity;;MF:cysteine desulfurase activity;;	K11717	sufS	map00450	Selenocompound metabolism	COG0520	E:Amino acid transport and metabolism	BAK03434.1	predicted protein [Hordeum vulgare subsp. vulgare]	PF00266.16;;PF01053.17;;PF01041.14;;PF00155.18	Aminotran_5;;Cys_Met_Meta_PP;;DegT_DnrJ_EryC1;;Aminotran_1_2	Aminotransferase class-V;;Cys/Met metabolism PLP-dependent enzyme;;DegT/DnrJ/EryC1/StrS aminotransferase family;;Aminotransferase class I and II
PH02Gene16501	RecName: Full=Peroxidase 1; Flags: Precursor	GO:0009664;;GO:0006979;;GO:0098869;;GO:0042744;;GO:0006804;;GO:0055114;;GO:0005576;;GO:0009505;;GO:0020037;;GO:0016023;;GO:0046872;;GO:0004601	biological_process;;biological_process;;biological_process;;biological_process;;biological_process;;biological_process;;cellular_component;;cellular_component;;molecular_function;;deleted;;molecular_function;;molecular_function;;	BP:plant-type cell wall organization;;BP:response to oxidative stress;;BP:cellular oxidant detoxification;;BP:hydrogen peroxide catabolic process;;BP:obsolete peroxidase reaction;;BP:oxidation-reduction process;;CC:extracellular region;;CC:plant-type cell wall;;MF:heme binding;;MF:old GO;;MF:metal ion binding;;MF:peroxidase activity;;	K00430	E1.11.1.7	map00940	Phenylpropanoid biosynthesis	ENOG410YDBA	G:Carbohydrate transport and metabolism	EAY81751.1	hypothetical protein OsI_36925 [Oryza sativa Indica Group]	PF00141.20	peroxidase	Peroxidase
PH02Gene25922	RecName: Full=BRCT domain-containing protein At4g02110	GO:0008270	molecular_function;;	MF:zinc ion binding;;	K10728	TOPBP1	map03440	Homologous recombination	ENOG41121R9;;ENOG41128IE;;ENOG410XPFH	S:Function unknown;;	XP_020174924.1	BRCT domain-containing protein At4g02110-like [Aegilops tauschii subsp. tauschii]	PF12738.4	PTCB-BRCT	twin BRCT domain
PH02Gene17564	RecName: Full=Uncharacterized protein At4g18490	------	------	------	------	------	------	------	ENOG410YV1B;;ENOG4111512	S:Function unknown;;	XP_020194681.1	uncharacterized protein At4g18490 isoform X2 [Aegilops tauschii subsp. tauschii]	------	------	------
PH02Gene18778	RecName: Full=Diacylglycerol kinase 5; Short=AtDGK5; Short=DAG kinase 5; AltName: Full=Diglyceride kinase 5; Short=DGK 5	GO:0005737;;GO:0005634	cellular_component;;cellular_component;;	CC:cytoplasm;;CC:nucleus;;	------	------	------	------	ENOG4111HUR	O:Posttranslational modification, protein turnover, chaperones	BAS89499.1	Os04g0455650, partial [Oryza sativa Japonica Group]	PF13266.3	DUF4057	Protein of unknown function
PH02Gene28867	_	------	------	------	------	------	------	------	COG0534;;ENOG410XZ7P;;ENOG410YFN2	V:Defense mechanisms;;S:Function unknown;;S:Function unknown	AHW98597.1	hypothetical protein [Oryza punctata]	------	------	------
PH02Gene33695	RecName: Full=Pentatricopeptide repeat-containing protein At3g12770	GO:0008270	molecular_function;;	MF:zinc ion binding;;	------	------	------	------	ENOG410Z7Z7	S:Function unknown	XP_020185590.1	pentatricopeptide repeat-containing protein At5g04780-like [Aegilops tauschii subsp. tauschii]	PF13041.3;;PF01535.17;;PF12854.4;;PF13812.3;;PF14432.3;;PF17177.1	PPR_2;;PPR;;PPR_1;;PPR_3;;DYW_deaminase;;PPR_long	PPR repeat family;;PPR repeat;;PPR repeat;;Pentatricopeptide repeat domain;;DYW family of nucleic acid deaminases;;Pentacotripeptide-repeat region of PROPR
PH02Gene36142	RecName: Full=Wall-associated receptor kinase 5; Flags: Precursor	GO:0009987;;GO:0016310;;GO:0007166;;GO:0016020;;GO:0005886;;GO:0043167;;GO:0004674;;GO:0005488;;GO:0004672;;GO:0000166	biological_process;;biological_process;;biological_process;;cellular_component;;cellular_component;;molecular_function;;molecular_function;;molecular_function;;molecular_function;;molecular_function;;	BP:cellular process;;BP:phosphorylation;;BP:cell surface receptor signaling pathway;;CC:membrane;;CC:plasma membrane;;MF:ion binding;;MF:protein serine/threonine kinase activity;;MF:binding;;MF:protein kinase activity;;MF:nucleotide binding;;	------	------	------	------	COG0515	T:Signal transduction mechanisms	XP_003560940.1	wall-associated receptor kinase 2 [Brachypodium distachyon]	PF13947.3;;PF07645.12;;PF12662.4	GUB_WAK_bind;;EGF_CA;;cEGF	Wall-associated receptor kinase galacturonan-binding;;Calcium-binding EGF domain;;Complement Clr-like EGF-like
