# Supplementary material for: The BBX gene family in Moso bamboo (Phyllostachys edulis): identification, characterization and expression profiles
Source: BMC Genomics. 2021 Jul 13;22:533. doi: 10.1186/s12864-021-07821-w (PMC8276415; doi:10.1186/s12864-021-07821-w)
Supplement: Supplementary file 11 — Additional file 11: The founctional KEGG analysis. [file 12864_2021_7821_MOESM11_ESM.xlsx]

## Sheet: KEGG富集分析统计表
The founctional KEGG analysis
Num	Pathway id	Description	Database	Pvalue	First Category	Second Category
5	map00940	Phenylpropanoid biosynthesis	KEGG PATHWAY	0.0111245	Metabolism	Biosynthesis of other secondary metabolites
2	map00196	Photosynthesis - antenna proteins	KEGG PATHWAY	0.00641281	Metabolism	Energy metabolism
3	map00620	Pyruvate metabolism	KEGG PATHWAY	0.035767	Metabolism	Carbohydrate metabolism
4	map00010	Glycolysis / Gluconeogenesis	KEGG PATHWAY	0.0301035	Metabolism	Carbohydrate metabolism
