# Supplementary material for: The BBX gene family in Moso bamboo (Phyllostachys edulis): identification, characterization and expression profiles
Source: BMC Genomics. 2021 Jul 13;22:533. doi: 10.1186/s12864-021-07821-w (PMC8276415; doi:10.1186/s12864-021-07821-w)
Supplement: Supplementary file 12 — Additional file 12: The primers of PeBBX01. [file 12864_2021_7821_MOESM12_ESM.txt]

The cloning primers for PeBBX01

PeBBX01-F  ccaaatcgactctagaATGCGGACGATCTGCGATG
PeBBX01-R  tatttaaatgtcgacCTTGTTGGAGTATCGTTCGAAGTTACAT
